# Supplementary material for: A frailty index based on routine laboratory data predicts increased risk of mortality in Chinese community-dwelling adults aged over 55 years: a five-year prospective study
Source: BMC Geriatr. 2022 Aug 17;22:679. doi: 10.1186/s12877-022-03374-z (PMC9382755; doi:10.1186/s12877-022-03374-z)
Supplement: Supplementary file 2 — Additional file 2. [file 12877_2022_3374_MOESM2_ESM.xls]

## Sheet: DATA
ID	CHO	CR	GLU	HCY	HDLC	HsCRP	LDLC	TG	UA	LPPLA2	sex	AGE	educa	schoyrs	SBP	DBP	pulse	height	weight	waist	hip	BMI	mmsescore	friend	change	gdsscore	Hypertension	Angina	Arrhythmia	Tracheitis	Asthma	Diabetes	Arthritis	Cataract	Glaucoma	Chroniccough	Tremor	Constipation	fracture	falls	nothear	time1	time2	time3	time4	TUGT	cook	manage	takebus
112825	6.8	114.4	7.31	26.11	0.82	0.56	3.85	2.31	409.4	97.05	2	73	5	2	149.5	81	76	160	75	105	117	29.2969	29	0	1	7	1	0	0	0	0	0	0	0	0	0	0	0	0	0	0	0	0	0	0	0	0	0	0
112912	5.57	121	5.45	14.72	1.54	0.29	2.36	0.92	375.2	101.32	1	73	6	0	127.5	76.5	85	168		75	91		24	0	1	1	0	0	0	0	0	0	0	0	0	0	0	0	0	0	0	0	0	0	0	0	0	0	0
112917	6.5	103	5.64	12.54	1.21	0.05	3.34	1.4	328.2	185.62	2	80	5	4	161.5	73.5	92	160	51	82	94	19.9219	27	0	0	5	0	0	0	0	0	0	0	0	0	0	0	1	0	0	0	0	0	0	0	0	0	0	0
112925	6.58	96.8	6.23	19.25	1.07	0.15	3.33	2.31	341.1	95.42	1	85	5	3				145	60			28.5375		0	0		1	1	0	0	1	0	0	0	0	0	0	0	0	0	0	0	0	0	0	0	1	1	1
112928	5.22	135.4	6.24	28.44	1.55	0.01	2.11	0.97	362.1	77.5	1	73	3	6	131	78	75	171	55	87	92	18.8092	30	0	1	6	0	0	0	0	0	0	0	0	0	0	0	0	0	0	0.5	0	0	0	0	0	0	0	0
112932	6.41	124.7	4.93	55.58	1.62	0.01	2.86	1.04	343.9	85.75	1	76	3	6	135	79	75	176	70	95	102	22.5981	29	1	1	7	0	0	0	0	0	0	0	0	0	0	0	0	0	0	0	1	1	1	1	1	0	0	0
112935	5.76	106.5	5.28	36.2	1.46	0.01	2.51	0.98	251.8	95.78	1	76	5	3	124	66.5	52	165	50	80	92	18.3655	20	0	1	5	0	0	0	0	0	0	0	1	0	1	0	1	0	0	0.5	0	0	0	0	0	0	0	1
112946	6.65	109.3	5.45	18.55	1.13	0.09	3.47	1.3	346.5	161.28	2	86	6	0	162	61	54	163	80	96	104	30.1103	10	0	0	6	0	1	0	0	0	0	0	0	0	0	0	0	0	1	0.5	0	1	1	1	0.5	0	0	0
112948	5.91	117.2	5.32	23.9	1.1	0.01	3.13	1.61	454	114.02	1	73	5	6	169	80	71	171	72	99	105	24.623	29	0	0	0	1	0	0	0	0	0	1	1	0	0	0	1	1	0	0	0	0	0	0	0	0	0	0
112950	6	129.5	5.02	18.15	1.1	0.47	3.08	1.78	489.1	107.99	2	73	5	6	140	74.5	78	154	75	104	117	31.6242	28	1	1	12	1	0	0	0	0	0	1	1	0	0	0	0	0	0	0.5	1	1	1	1	1	0	0	0
112959	5.53	108.7	4.88	25.55	1.06	0.03	2.73	1.53	298.4	81.98	1	73	5	4	159	80.5	58	175	92	117	124	30.0408	27	0	1	9	1	0	0	0	0	0	0	0	0	0	0	0	0	0	0	0	1	1	1	1	0	0	0
112963	4.63	131.7	5.15	27.5	0.95	0.01	2.33	1.01	387.5	102.08	1	80	5	3	166	89	60			82	95		25	0	1	0	1	0	0	0	0	0	0	0	0	0	0	0	0	0	0.5	1	1	1	1	1	0	0	0
112971	5.94	130.7	18.78	24.4	1.14	0.51	3.07	0.94	316.7	245.88	1	76	5	6	122	69	83			82	92		25	0	1	2	0	0	0	0	0	1	0	0	0	0	0	0	0	0	0.5	0	0	0	0	0.5	0	0	0
112980	6.79	82	5.48	36.86	1.6	0.02	3.4	1.12	220.2	371.37	2	83	6	0	142.5	97	65	151	45	83	93	19.736	17	0	1	9	0	0	0	1	0	0	0	1	0	0	0	0	0	1	0.5	0	0	1	0	1	0.5	0.5	0.5
112986	5.29	117.8	5.23	15.62	1.4	0.01	2.21	0.58	266.1	137.01	1	78	6	0	105	57.5	68	176	60	70	80	19.3698	29	0	0	9	0	0	0	0	0	0	0	0	0	0	0	1	1	0	0.5	0	0	0	0	0	0	0	0
112987	6.88	82.3	5.09	10.57	1.67	0.12	2.98	1.58	263.1	92.43	2	73	5	3	132.5	86	88	150	44	77	89	19.5556	27	0	1	5	1	0	0	0	0	0	0	0	0	0	0	0	1	0	0	0	0	0	0	0	0	0	0
112990	7.47	102.4	6.18	18.27	1.79	0.01	3.3	1.03	259.5	91.57	1	76	6	0	145.5	71	70			86	98		26	0	1	0	0	0	0	0	0	0	0	0	0	0	0	0	0	0	0	0	0	0	0	0.5	0	0	0
112991	6.48	103	5.43	26.02	1.18	0.01	3.44	0.82	317.1	97.78	2	86	6	0	117	64	56	160	45	70	84	17.5781		0	0		1	0	0	0	0	0	0	0	0	0	0	1	0	0	0	0	0	0	0	0	1	1	1
112992	7.24	93	9.08	13.17	1.6	0.01	3.46	1.64	239.7	90.04	2	81	6	0	127.5	80.5	70	150	65	105	130	28.8889	30	0	1	1	0	0	0	0	1	0	0	0	0	0	0	0	0	0	1	0	0	0	0	0	0	0	0.5
112993	6.6	96.8	5.44	15.97	0.93	0.07	3.43	2.83	310.4	80.61	2	79	6	0	154.5	68.5	69	150	50	90	93	22.2222	19	0	0	11	0	0	0	0	0	0	0	0	0	0	0	0	0	0	0.5	0	0	0	0	0.5	1	1	1
113014	5.68	102.1	5.75	39.34	0.94	0.03	2.53	3.25	413.8	79.11	2	83	6	0	139.5	83	91	160	70	120	130	27.3437	22	0	1	5	0	1	0	0	0	0	0	0	0	0	0	0	0	0	0.5	1	1	1	1	1	0.5	0	0.5
113015	4.22	84.5	5.59	31.26	0.93	1.16	2.01	1.25	280.8	163.1	2	78	6	0	160.5	68.5	74	150	55	90	100	24.4444	24	0	1	3	1	0	0	1	0	0	0	0	0	1	1	0	0	0	0.5	0	1	1	0	0	0.5	0	0.5
113024	6.01	113.4	13.82	20.32	1.1	0.05	3.08	1.81	283.8	119.27	2	81	6	0	163	82	70			88	92		11	1	1	0	0	0	0	0	0	1	0	0	0	0	0	0	1	1	0.5	1	1	1	1	1	0	0	0.5
113030	6.72	85.4	5.59	15.27	1.27	0.01	3.47	1.42	233.4	107.79	2	79	6	0	125.5	76.5	89	148	46	88	102	21.0007	21	1	1	7	0	0	0	0	0	0	1	0	0	0	0	0	0	1	0	0	0	0	0	0	0	0	0.5
113048	6.24	91.4	6.57	16.72	1.62	0.15	2.74	0.99	346.4	77.06	2	81	6	0	103.5	58.5	58	155	45	70	80	18.7305	15	1	0	12	0	1	0	0	1	0	1	0	0	0	0	0	0	0	0.5	0	1	1	1	0	0	0	0
113066	5.8	103	5.7	15.61	1.43	0.02	2.56	0.97	307.9	143.58	2	77	6	0	164.5	91	63	160	55	84	96	21.4844	20	0	0	9	0	0	0	0	0	0	1	0	0	0	1	1	0	0	0.5	0	0	0	0	0	0	0	0
113077	6.03	118.4	4.98	45.5	1.12	0.21	3.16	1.27	284.5	96.5	1	90	5	4	184	64.5	72	160	51	85	91	19.9219	24	0	1	9	1	1	0	0	0	0	1	0	0	0	0	0	0	0	0.5	0	1	1	0	0	1	0.5	0.5
113084	5.7	78.8	4.88	12.36	1.09	0.01	2.29	3.52	205.2	221.38	2	81	6	0	115.5	61	79	154	45	75	90	18.9745	20.5	0	0	11	0	0	0	0	0	0	0	1	0	0	0	0	0	1	0	0	0	0	0	0	0	0	0
113100	6.9	97.4	5.67	27.28	1.3	0.01	3.39	1.92	361.8	88.53	2	75	6	0	139	82	81	150	45	81	90	20	23	0	0	6	0	0	0	0	0	0	0	0	0	0	0	0	0	0	0.5	0	0	0	0	0	0	0	0
113104	5.95	115.6	5.2	16.46	1.14	0.04	2.96	1.19	363.7	91.57	1	78	6	0	143.5	86.5	76	175	70	93	98	22.8571	24	0	0	4	0	0	0	0	0	0	0	0	0	0	0	0	0	0	0	0	0	0	0	0	0.5	0	0
113108	6	102.7	6.32	21.21	1.13	0.23	2.74	3.16	312.3	112.32	2	73	6	0	145	82.5	75	154	60	107	98	25.2994	29	0	1	4	0	0	0	0	0	0	0	0	0	0	0	0	0	0	0	0	0	0	0	0	0	0	0
113110	6.52	90.8	5.37	15.82	1.98	0.01	2.7	0.99	301.3	179.13	2	74	6	0	200	97	80	152	61	70	85	26.4024	25	0	0	3	0	0	0	0	0	0	0	0	0	0	0	0	1	0	0.5	0	0	0	0	0	0	0	0
113125	6.66	104	6.84	12.8	0.93	0.08	3.52	2.07	217.5	181.49	2	75	6	0	122	69.5	83	158	45	78	89	18.026	21	0	1	4	0	0	0	0	0	0	0	0	0	0	0	0	0	0	0	0	0	0	0	0	0	0	0
113139	7.02	100.5	5.89	18.05	1.56	0.02	3.28	1.43	435.7	99.63	2	73	6	0	143.5	84.5	78	158	60	91	110	24.0346	20	0	1	10	1	0	0	0	0	0	0	0	0	0	0	0	0	0	0	1	1	1	1	1	0	0	0
113144	5.15	90.8	5.3	21.99	1.05	0.42	2.46	1.51	264.8	127.35	2	79	6	0	161.5	73	79	160	50	97	97	19.5312	25	0	0	0	1	0	0	0	0	0	0	0	0	0	0	0	0	0	0	0	0	0	0	0	0	0	0
113146	6.03	88.6	5.79	19.04	1.15	0.01	2.91	1.44	240	155.64	2	74	6	0	132	72.5	76	160	51	83	94	19.9219	25	0	1	10	1	0	0	0	0	0	0	0	0	0	0	0	0	0	0	0	0	0	0	0	0	0	0
113152	5.77	104.6	5.81	14.04	1.2	0.01	2.82	1.86	321.6	103.24	2	76	6	0	146	69.5	86	160	63	93	105	24.6094	23.5	1	1	16	0	0	0	0	0	0	1	1	0	1	0	1	0	0	0.5	0	0	0	0	0	0.5	0	0
113172	4.84	81.7	4.84	16.93	1.1	0.31	2.11	1.49	206.9	84.48	2	73	6	0	128.5	67.5	91			71	94		26	0	1	4	0	0	0	0	0	0	0	0	0	0	0	0	1	0	0	1	1	1	1	1	0	0	0
114243	5.34	106.8	4.33	14.06	1.14	0.01	2.47	1.46	343	155.34	2	79	6	0	166.5	72.5	67	156	78	63	99	32.0513	23	0	1	8	0	0	0	0	0	0	0	0	0	0	0	0	0	0	0	0	0	0	0	0	0	0	0
114253	5.2	105.2	5.76	20.08	1.04	0.22	2.42	1.79	286.9	125.46	2	76	6	0	145	85	72	150	55	90	100	24.4444	20	0	0	0	0	0	0	0	0	0	0	1	0	1	0	0	0	1	0.5	0	0	0	0	0	0	0	0
114254	3.15	78.8	5.13	17.27	0.69	0.01	1.42	0.98	186.1	211.25	2	75	6	0	141.5	85	82	150	40	79	92	17.7778	12	0	0	26	0	0	0	0	0	0	0	0	0	0	0	0	0	1	0.5	1	1	1	1	1	0	0	0
114257	5.53	103.7	5.96	73	1.32	0.02	2.57	0.8	290.6	119.49	2	76	5	4	139.5	97	78	160	60	110	104	23.4375	28	1	0	7	0	0	1	0	0	0	0	0	0	0	0	0	0	0	0	0	0	1	0	0	0	0	0
114279	5.77	82.3	5.28	14.97	1.14	0.02	2.24	3.06	222	74.23	2	72	6	0	139.5	76	72	162	55	96	107	20.9572	27	0	1	13	0	1	0	0	0	0	0	0	0	0	0	0	0	1	0.5	0	0	0	0	0	0	0	0.5
114280	5.81	102.4	5.13	14.58	1.19	0.01	2.88	1.14	249.9	110.65	2	72	6	2	147	69	74	158	57	86	90	22.8329	25	0	1	7	1	0	0	0	0	0	0	0	0	0	0	0	0	1	0.5	0	0	0	0	0	0	0	0
114286	6.74	85.1	5.5	19.18	1.25	0.03	3.44	1.94	245.6	78.67	2	75	6	2	136.5	68	77	153	40	88	98	17.0874	22	1	0	9	0	0	0	0	0	0	0	0	0	0	0	0	0	0	0.5	0	0	0	0	0	0	0	0
114295	4.92	147.4	8.08	22.97	0.85	0.01	2.35	1.7	363	89.53	1	78	5	4	137	64.5	76	165	85	111	109	31.2213	29	0	0	4	0	0	0	0	0	1	0	0	0	0	1	0	1	0	0	0	1	1	0	0	0	0	0
114352	4.58	103	4.96	29.16	1.23	0.04	1.97	0.5	326.5	213.85	1	76	6	0	142.5	98.5	68	175	70	78	94	22.8571	25	1	1	13	0	0	0	1	0	0	0	0	0	1	0	0	0	0	0	0	0	0	0	0	0	0	0
114356	6.07	181	4.96	116.7	0.99	0.01	3.29	1.21	702.7	258.69	1	84	6	2	109	63	87			93	101		21	0	1	4	1	1	0	0	0	0	0	0	0	0	0	0	0	0	1	0	0	0	0	0.5	0	0	0
114357	5.84	116.9	5.07	18.25	1.32	0.01	2.71	1.19	278.6	275.8	1	81	6	0	121	72.5	70	161	60	86	92	23.1473	24	1	0	4	0	1	0	0	0	0	0	0	0	1	0	0	0	0	0	0	1	1	0	0	0	0	0
114359	5.05	91.7	5.21	18.09	1.21	0.01	2.3	0.71	279.3	104.6	1	81	6	0	112	66.5	78			85	90		21	0	0	3	0	0	0	0	0	0	0	0	0	0	0	0	0	0	0.5	0	0	0	0	1	0	0	0
114360	5.9	122.2	4.91	22.25	1.34	0.1	2.78	1.25	364.1	157.35	1	80	6	3	120	70.5	66	155	40	110	109	16.6493	30	1	1	15	0	0	1	0	0	0	0	0	0	0	0	0	0	0	0.5	0	0	0	0	0	0	0	0
114361	5.98	124.1	5.18	43.11	1.67	0.02	2.41	0.92	328.1	133.65	2	80	6		100	62	62	170	75	84	96	25.9516	26	1	1	13	1	0	1	1	1	0	0	0	0	0	0	0	0	0	0.5	0	0	0	0	0	0	0	0
114372	4.77	125	4.83	14.29	1.28	0.03	1.96	0.88	355.3	119.04	1	84	5	2	150	83	80	162	50	80	90	19.052	25.5	0	1	6	0	1	0	1	0	0	0	0	0	1	0	0	0	0	0	0	0	1	0	0	0	0	0
115199	4.42	131	5.13	25.61	1.23	0.01	1.76	0.87	400.4	65.59	1	87	6	0	123	71.5	75	169	60	94	102	21.0077	15	0	0	11	0	0	0	0	1	0	0	0	0	0	0	0	0	0	0.5	0	0	0	0	0.5	1	1	1
115201	5.87	105.9	5.13	15.09	1.5	0.02	2.66	0.61	314.6	280.59	1	76	6	2	121.5	71	67	160	53	78	92	20.7031	26	0	1	12	0	0	0	0	0	0	0	0	0	0	0	0	0	0	0	0	0	0	0	0	0	0	0
115213	5.26	109	7.41	16.72	1.07	0.69	2.55	1.75	447.6	104.21	2	86	6	0	161.5	77	74	164	80	106	113	29.7442	24	0	1	5	1	0	0	0	0	0	0	1	0	0	0	0	0	0	0	0	0	0	0	0	0	0	0
115224	6.35	93	5.41	19.66	1.51	0.17	2.95	0.84	262.2	200.07	2	84	6	0	142	64	88	145		90	93		17	0	1	4	0	0	0	1	0	0	0	0	0	1	0	0	0	0	0	0	0	0	0	0	0.5	0	0
115241	6.86	95.5	4.65	14.06	1.34	0.11	3.35	1.3	220.9	89.03	2	78	6	0	126.5	61	75	155	50	88	92	20.8117	24	0	1	6	0	0	0	0	0	0	0	0	0	0	0	0	0	0	0.5	0	0	0	0	0	0	0	0
115260	6.61	110	5.36	22.72	1.23	0.02	3.13	2.36	297.8	221.68	2	76	6		163.5	69.5	50	155	45	80	92	18.7305	11	1	0	10	1	1	0	0	0	0	1	1	0	0	0	0	0	0	0.5	0	0	1	0	1	0	0	0
115261	5.22	138.3	5.06	12.74	1.19	0.36	2.3	1.1	418.7	107.38	1	80	6	0	118	57.5	77	175	70	88	97	22.8571		0	1		0	0	0	0	0	0	0	0	0	0	0	0	0	0	1	0	0	0	0	0	0	0	0
115266	5.55	122.8	4.7	13.93	1.32	0.01	2.61	1	376.2	189.12	1	76	5	4	130	73.5	61	180	75	105	98	23.1481	28	0	0	3	0	0	0	0	0	0	0	0	0	0	0	0	0	0	0	0	0	0	0	0	0	0	0
115268	5.88	134.8	5.45	18.36	1.23	0.01	2.94	0.72	397.9	192.47	1	76	6	0	142.5	68	51	155	51	81	89	21.2279	26	0	1	1	0	0	0	0	0	0	0	0	0	0	0	0	0	0	0	0	0	1	0	0	0	0	0
115270	5.01	126.9	6.47	14.86	0.79	0.65	2.37	3.9	385.7	110.44	2	76	6	0	158	72.5	73	160	70	99	104	27.3437	29	0	1	1	1	1	0	0	0	0	0	0	0	0	0	0	0	0	0.5	0	0	0	0	0	0	0	0
115271	5.03	126	5.24	36.08	1.31	0.02	2.13	1.05	339	144.02	1	80	6	0	108.5	75.5	74	155	55	83	93	22.8928	14	0	1	3	0	0	0	0	0	0	0	0	0	0	0	0	0	1	0	0	0	1	1	0	0	0	0
115273	6.56	78.8	5.51	13.24	1.35	0.23	3.43	0.83	238	169.57	2	76	6		142	60.5	84	155	60	92	111	24.974	21	0	0	8	0	0	0	0	0	0	1	0	0	0	0	0	0	0	0.5	0	0	0	0	0	0	0	0
115274	7.19	124.4	5.32	24.1	1.58	0.02	3.42	1.49	395.4	151.93	1	78	5	1	154	72.5	60	160	60	92	97	23.4375	15	0	0	8	1	1	0	0	0	0	1	0	0	0	0	1	0	0	0.5	0	0	0	0	0.5	0	0	0
115275	6.54	127.2	6.66	19.06	1.17	0.02	2.92	2.86	323.9	142.71	2	80	6		139.5	68.5	63	150	40	89	93	17.7778	16	1	0	8	1	0	0	0	0	1	1	0	0	0	0	0	0	1	1	0	0	1	0	1	0	0	0
115276	5.24	124.4	5.45	16.11	1.11	0.01	2.57	1.1	365.5	133.04	1	78	6	0	147	81.5	75	163	52	97	93	19.5717	21	0	1	2	1	0	0	0	0	0	0	0	0	0	0	0	0	0	0.5	0	0	0	1	0	0	0	0
115284	8.31	108.4	4.53	14.48	1.67	0.03	3.94	1.61	293.2	199.36	2	76	6	0	156	98.5	52		50	80	98		28	0	0	21	0	0	0	0	0	0	0	0	0	0	0	0	0	0	0	0	0	0	0	0	0	0	0
115289	6.48	98.6	4.88	41.76	1.88	0.01	2.63	0.88	393.7	146.03	2	82	6	0	174.5	74	75	150	70	78	94	31.1111	17	0	1	8	0	1	0	0	0	0	1	0	0	0	0	0	1	0	0	1	1	1	1	0.5	0	0	0
115294	5.94	125.4	5.36	20.84	0.87	0.01	2.96	2	311.5	240.2	2	79	6	0	151	78	61	169	70	106	122	24.5089	15	0	1	2	1	0	0	0	0	0	0	0	0	0	0	0	0	0	1	0	0	1	1	0	0.5	0	0
115295	7.44	114.4	5.29	30.06	1.45	0.03	3.79	1.09	373.9	251.39	1	76	6	0	107.5	78	63	170	51	74	71	17.6471	23	1	1	2	0	0	0	0	0	0	0	0	0	0	0	0	0	0	0	0	0	0	0	0	0	0	0
115305	3.87	133.5	5.06	17.32	1.25	0.01	1.3	0.94	317.1	196.57	2	76	6	0	131.5	70	63	150	50	86	90	22.2222	24	0	0	0	0	1	0	0	0	0	0	0	0	0	0	0	0	0	1	0	0	0	0	0.5	0	0	0
115320	7.14	103.4	9.04	16.25	1.23	0.02	3.88	1.19	286.1	220.43	2	76	5	2	164.5	81.5	75	160	61	86	101	23.8281	28	1	0	4	1	1	0	0	0	1	0	1	0	0	0	0	0	0	0	0	0	0	0	0	0	0	0
115321	6	113.1	5.24	43.97	1.37	0.01	2.73	1.01	301.1	143.47	1	76	6	0	107.5	60.5	86			80	85		27	1	1	10	0	0	0	0	0	0	0	0	0	0	0	0	1	1	0	0	0	0	0	0	0	0	0
115322	8	140.5	5.02	15.96	1.39	0.02	4.35	1.33	399.9	212.79	1	76	6	0	161.5	84	60	170	60	90	104	20.7612	25	1	1	14	0	0	0	0	0	0	0	0	0	0	0	0	1	0	0	0	0	0	0	0	0	0	0
115330	5.38	107.8	5.48	13.5	1.28	0.01	2.48	1.23	159.1	176.84	2	75	6	0	142.5	85	63			78	90		23	1	0	11	0	0	0	0	0	0	0	1	0	0	0	0	1	0	0	0	1	1	1	0	0	0	0
115337	5.59	100.2	5.54	18.52	1.3	1.17	2.5	1.12	178.6	161.74	2	76	6	0	167	87.5	76			79	90		8	0	0	14	0	0	0	0	0	0	0	0	0	0	0	1	0	1	0	0	0	1	0	0	0	0	0
115338	5.94	113.1	4.88	17.82	0.92	0.02	3.21	1.39	427.7	127.47	1	79	6	0	121	74.5	74		65	94	104		28	0	0	2	0	0	0	0	0	0	0	0	0	0	0	0	0	0	0	0	0	0	0	0	0	0	0
115344	5.84	128.5	5.64	32.68	1.73	0.01	2.17	1.04	324.6	200.26	2	76	6	0	161	96	71			80	96		23	0	0	1	0	0	0	0	0	0	0	0	0	0	0	0	0	0	0	0	0	0	0	0	0	0	0
115367	3.29	95.8	4.56	17.22	1.2	0.1	1.05	0.5	295.1	171.39	1	73	5	2	102	65	66	165	55	88	94	20.202	22	1	1	11	0	0	0	0	0	0	0	0	0	0	0	0	0	0	0.5	0	0	0	0	0	0	0	0
115388	6.36	99	5.34	14.88	1.07	0.19	3.22	1.94	289.6	347.4	1	85	6	0	102.5	61	68	170	60	78	90	20.7612	20	1	1	13	1	0	0	0	0	0	0	0	0	0	0	0	0	0	0.5	0	0	0	0	0	0	0	0
115389	6.03	107.4	5.14	32.65	1.18	0.1	2.76	2.33	369	161	2	84	6	0	139	76.5	70	160	60	107	113	23.4375	21	1	1	15	0	0	0	0	0	0	0	0	0	0	0	0	0	0	0.5	0	0	0	0	0	0	0	0
115390	6.22	104.3	5.25	18.24	1.18	0.09	3.26	1.41	163.4	411.65	2	81	6	1	161.5	138.5	78	150	65	91	104	28.8889	23	0	0	3	0	0	0	0	0	0	0	0	0	0	0	0	0	0	0	0	0	0	1	0	0	0	0
115398	3.97	93.6	5.37	27.98	0.88	0.01	1.64	1.73	219	168.63	1	85	6	0	133	79.5	81			78	85		25	0	0	6	0	0	0	0	0	0	0	0	0	0	0	0	0	0	0.5	0	0	0	0	1	0	0	0
115545	2.96	111.5	4.44	178.17	0.85	0.01	1.08	1.03	635.1	84.48	1	74	6	3	148	76.5	71	176	65	102	106	20.984	25	0	1	6	0	0	0	0	0	0	0	0	0	0	0	0	1	0	0.5	1	1	1	1	1	1	0	0
115546	7.17	133.9	5.1	24.74	1.26	0.35	4.06	1.02	459.8	152.89	1	80	6	1	134	77.5	85	170	60	78	87	20.7612	25	0	1	9	1	0	0	1	0	0	0	0	0	1	0	0	1	0	0.5	0	0	0	0	0.5	0	0	0
115549	3.99	101.2	4.87	13.65	1.09	0.1	1.67	0.84	363.3	58.84	1	78	5	5	189.5	120	88	170	60	86	96	20.7612	29	0	0	5	1	0	0	0	0	0	0	0	0	0	0	0	0	0	0	0	0	0	0	0	0	0	0
115552	6.87	140.1	4.87	38.48	1.19	0.01	3.6	1.88	378.7	175.29	1	79	6	0	154	91	106	155	40	85	92	16.6493	4	1	1	23	0	0	0	0	0	0	0	0	0	0	1	0	0	1	0.5	1	1	1	1	0.5	0.5	0.5	0.5
115554	4.81	90.8	4.77	15.88	1.17	0.05	2.13	0.8	259	287.18	1	75	6	0	134.5	80.5	77	170	55	80	90	19.0311	25	0	1	6	0	0	0	0	0	0	0	1	0	0	0	0	0	0	0	0	0	0	0	0	0	0	0
115557	5.18	176.9	4.54	24.57	1.21	0.01	2.39	0.85	368.4	254.8	1	75	5	3	134	79.5	73	168	60	86	97	21.2585	27	1	1	2	1	0	0	0	0	0	0	0	0	0	0	0	1	0	0	0	0	0	0	0	1	0	0
115561	6.17	165.9	5.91	79.06	0.86	0.08	2.49	4.68	598.3	85.43	1	79	6	0	135	85	81	155	75	109	114	31.2175	17	0	1	22	1	1	0	0	0	0	0	0	0	0	1	0	0	0	0	1	1	1	1	0.5	0	0.5	0
115569	6.58	137	5.71	19.14	1.22	0.01	3.4	1.01	333.9	81.07	1	79	6	0	201	82	71	165	50	84	103	18.3655	23	0	1	7	1	0	0	0	0	0	0	0	0	0	0	0	1	0	0	0	0	0	0	0	0	0	0
115572	5.31	88.9	4.25	18.47	1.52	0.01	2.26	0.72	251	160.68	2	76	6	4	132.5	70	56	160	50	85	96	19.5312	22	0	1	9	0	0	0	0	0	0	1	0	0	0	0	1	1	0	1	0	0	0	0	0.5	0	0	0.5
115573	5.1	81.7	4.58	16.04	1.42	0.01	2.08	0.84	269.7	185.97	2	79	6	0			72	157	45	75	90	18.2563	21	0	1	3	0	1	0	0	0	0	0	0	0	0	1	0	0	0	0	0	1	1	1	0.5	0	1	1
115584	5.23	89.5	5.81	12.99	1.53	0.09	2.13	1.07	325.1	147.4	2	79	6	0	121.5	93	143	155	40	74	82	16.6493	14	1	0	3	0	0	0	1	0	0	0	1	0	1	1	0	0	1	0	0	0	0	0	0	0.5	0	0
115588	4.46	107.4	5.11	18.17	1.44	0.01	1.68	0.63	298	163.95	2	76	6	0	111	61	60	162	55	85	95	20.9572	24	0	1	5	0	0	0	0	0	0	0	0	0	0	0	0	0	0	0	0	0	0	0	0	0	0	0
115594	5.91	105.6	4.25	20.86	1.68	0.01	2.41	1.07	236.2	136.94	2	76	6	0	187	77.5	58	155		82	98		17	0	0	5	1	0	0	0	0	0	0	1	0	0	0	0	0	0	0	0	1	1	0	0	0	0	0
115595	5.46	95.5	5.43	13.27	1.17	0.48	2.09	1.79	311.8	83.38	2	80	6	0	143	90	74	148	60	95	120	27.3923	21	0	1	4	0	0	0	0	0	0	0	0	0	0	0	0	0	0	0	0	0	0	0	0	0	0	0
115596	5	130.4	4.65	17.94	0.91	0.13	2.54	1.05	527.2	174.49	1	76	6	0	116	74	91	165	60	89	97	22.0386	25	1	1	4	0	0	0	0	0	0	0	0	0	0	0	0	0	0	0	0	0	1	0	0	0.5	0	0
115600	4.31	125.4	5.19	30.51	1.29	0.01	1.65	0.67	367	290.67	1	77	5	1	129.5	82	89	160	45	79	91	17.5781	18	0	1	19	0	1	0	0	0	0	1	0	0	0	0	1	1	0	0	1	1	1	1	1	1	1	1
115607	5.74	102.1	10.96	13.2	0.95	0.2	2.85	1.95	303.6	133.96	2	79	6	0	166	84.5	85	150	55	89	94	24.4444	22	0	0	7	1	0	0	0	0	0	0	0	0	0	0	0	0	1	0	0	0	1	0	0	0	0	0
115628	7.31	132.9	4.82	14.48	1.6	0.28	3.38	1.28	231.3	116.83	1	81	6	0	162.5	80	68	170	50	83	96	17.301	19	0	0	1	0	0	0	0	1	0	0	0	0	0	0	0	0	0	0.5	0	0	1	0	0	0	0	0
115639	5.49	175.3	5.42	18.3	0.95	0.14	2.74	1.57	684.7	116.18	1	79	4	9	137	87	76	170	65	89	92	22.4913	30	0	0	11	1	1	0	1	0	0	0	0	0	0	0	0	1	0	0	0	0	0	0	0	0	0	0
115644	7	86.4	4.89	15.79	1	0.09	3.79	1.98	344	102.08	2	83	6	0	166.5	67.5	71	150	100	97	113	44.4444		0	0		0	0	0	0	0	0	0	0	0	0	0	0	0	0	0	1	1	1	1	0.5	1	1	1
115647	6.62	99.9	4.85	15.44	1.15	0.01	3.5	1.45	345.4	148.68	2	82	6	0	121.5	65	59	162		87	102		22	1	0	13	0	0	0	0	0	0	0	0	0	0	0	0	0	0	0	1	1	1	1	0	0	0	0
115648	6.68	108.4	4.67	21.47	1.21	0.11	3.57	1.14	298.6	289.77	2	84	6	0	120.5	73.5	75	155	60	85	100	24.974	19	1	0	23	0	0	0	0	0	0	0	0	0	0	0	0	1	1	0	0	0	1	1	0.5	1	0.5	1
115652	4.77	129.5	4.66	24.39	1.61	0.06	1.48	0.89	390.2	288.63	1	87	5	3	135.5	76	58	180	60	84	95	18.5185	29	0	1	5	0	0	0	0	0	0	0	0	0	0	0	0	1	0	0.5	0	0	0	0	0.5	0	0	0
115657	5.8	110	4.69	23.14	1.35	0.06	2.74	0.99	253.3	147.4	1	87	6	1	159.5	72	78	165	50	85	100	18.3655	15	1	1	13	0	0	0	0	0	0	0	0	0	0	0	0	0	0	0	0	0	0	0	1	1	0	0.5
115674	5.59	108.7	4.53	55.67	1.28	0.01	2.48	1.41	314	82.44	2	86	6	0	131.5	70	76	145	30	76	92	14.2687	25	0	1	5	0	0	0	0	0	0	1	0	0	0	0	0	0	0	0.5	0	1	1	0	1	0	0	0
117000	4.41	86.4	10.71	12.97	1.12	1.98	1.43	2.12	220.6	133.96	2	64	6	0	149	81	87	160	60	92	109	23.4375	20	0	1	2	0	0	0	0	0	0	0	0	0	0	0	0	0	0	0	0	0	0	0	0	0	0	0
117003	6.21	109	5.22	20.41	1.4	0.02	2.85	1.19	238.9	205.03	2	73	5	0	131	85	60	155	45	72	88	18.7305	18	0	0	4	0	0	0	0	0	0	0	0	0	0	0	0	1	1	0	0	0	0	0	0	0	0	0
117005	6.92	124.1	4.73	19.02	0.88	0.03	3.78	2.89	361.2	182.46	1	73	6	0	146	78.5	64			94	102		24	0	0	3	0	0	0	0	0	0	0	0	0	0	0	0	0	0	0.5	0	0	0	0	0.5	0	0	0
117008	5.67	95.8	5.41	12.7	1.37	0.16	2.7	0.89	318	178.28	2	73	5	6	112.5	64.5	74	158	62	93	99	24.8358	24	1	1	4	0	0	0	0	0	0	0	0	0	1	0	0	0	0	0	0	0	0	0	0	0	0	0
117009	5.55	132	4.98	35.35	1.41	0.02	2.58	0.75	475.2	152.16	1	73	6	0	126.5	67	55	167	55	81	93	19.721		0	1	7	0	0	0	0	0	0	0	0	0	0	0	0	0	0	0	0	0	0	0	0	0	0	0
117010	7.08	103.4	4.97	12.07	1.47	0.02	3.22	1.72	225.4	135.19	2	73	6	2	137	79	81	165	51	86	102	18.7328	26	0	1	3	0	0	0	0	0	0	0	0	0	0	0	0	0	0	0	0	0	0	0	0	0	0	0
117012	5.58	122.5	4.83	31.03	1.37	0.01	2.51	0.74	217.4	140.12	1	73	6	0	145	61	64		65	89	107		16	0	0	8	0	0	0	0	0	0	0	0	0	1	0	0	0	0	0	0	0	1	0	0	0	0	0
117024	9.52	127.2	4.58	26.36	1.99	0.03	4.68	2.19	409.8	167.77	2	72	6	2	166	91	70			82	103		23	0	1	2	1	0	0	0	0	0	0	0	0	0	0	0	0	0	0.5	0	0	0	0	1	0	0	0
117025	5.37	603.8	4.96	46.2	1	0.13	2.5	1.71	491.1	377.83	1	72	6	0	166.5	90	75			88	100		16	0	0	12	1	0	0	0	0	0	0	0	0	0	0	0	0	0	1	0	0	0	0	0	0	0	0
117026	6.04	102.4	5.48	31.27	1.42	0.03	2.86	0.78	216.6	92.78	1	72	5	6	106	57.5	71		56	84	97		26	0	0	5	0	0	0	0	0	0	0	0	0	1	0	1	0	1	0	0	0	0	0	0	0	0	0
117031	7.57	113.7	4.94	18.55	1.67	0.44	3.72	1.09	399.6	194.78	2	71	6	0	128.5	77.5	73			97	107		23	0	0	2	0	1	0	0	0	0	0	0	0	0	0	0	0	0	0.5	0	0	0	0	0	0	0	0
117034	6.03	90.2	4.56	16.75	1.17	0.57	3.16	0.92	199.6	493.2	2	71	5	4	109.5	59	66	160	45	87	94	17.5781	18	1	1	13	0	0	0	0	0	0	0	0	0	0	0	0	0	0	0.5	0	0	0	0	0	0	0	0
117035	5.37	121.9	5	13.64	1.28	0.02	2.46	0.89	299	127.08	1	71	6	0	108	76.5	68	170	52	71	89	17.9931	25	0	1	11	0	0	0	0	0	0	0	0	0	0	1	0	1	1	0	0	0	0	0	0	0	0	0
117037	6.85	87	5.66	15.87	1.33	0.02	3.51	1.16	297.2	193.27	2	71	6	0	122	59	70	154	55	84	99	23.1911	27	1	0	4	1	1	0	0	0	0	0	0	0	0	0	0	0	1	0	0	0	1	0	0	0	0	0
117039	6.03	79.5	5.12	37.36	1.27	0.02	2.85	1.41	218.3	131.42	2	70	5	2	129	64	64	142	36	68	86	17.8536	24	1	1	10	0	0	0	0	0	0	0	0	0	0	0	1	0	0	0.5	0	0	0	0	0	0	0	0
117040	6.79	119.7	6.06	17.62	1.47	0.01	3.1	1.91	271.7	140.13	1	70	5	2	152	92	66	170	55	74	90	19.0311	23	0	1	5	0	1	0	0	0	0	0	0	0	0	0	0	0	0	0	0	0	0	0	0	1	0	0
117044	4.35	128.5	4.65	20.28	1.16	0.01	1.82	0.88	418.6	143.8	1	70	5	6	117.5	66	70	165	56	81	108	20.5693	27	0	1	2	0	0	0	0	0	0	0	0	0	0	0	0	0	0	0	0	0	0	0	0	0	0	0
117045	5.7	99.9	4.93	17.25	1.45	0.01	2.52	0.59	294.3	94.89	1	70	3	12	162.5	84	60	171	56	80	93	19.1512	24	0	1	3	0	0	0	0	0	0	0	0	0	0	0	0	0	0	0	0	0	0	0	0	0	0	0
117048	5.09	183.5	18.16	39.16	0.85	0.21	2.73	0.88	350.7	167	1	70	5	6	141.5	76.5	67	172	80	101	102	27.0416	25	0	1	6	1	0	0	0	0	1	0	0	0	0	0	1	0	1	0	0	0	1	0	0	0	0.5	0.5
117051	6.56	112.5	4.93	21.69	1.06	0.33	3.03	3.07	393.5	199.57	2	69	5	5	146	86	87	160	80	100	110	31.25	27	0	0	3	0	0	0	0	0	0	0	0	0	0	0	0	0	0	0	0	0	0	0	0	0.5	0	0
117055	6.31	111.2	5.23	19.06	0.99	0.01	3.13	2.63	407.1	103.05	2	69	4	9	144.5	78	63	164	55	78	94	20.4491	29	1	1	9	1	0	0	0	0	0	0	0	0	0	0	0	0	0	0	0	0	0	0	0	0	0	0
117066	4.85	102.4	5.12	12.89	1.25	0.04	2.07	0.65	282.8	192.18	2	68	6		131.5	80	75	160	60	95	105	23.4375	19	0	0	14	0	0	0	0	0	0	0	0	0	0	0	0	0	0	0	0	0	0	0	0	0	0	0
117070	6.31	107.1	5.15	22.34	0.98	0.04	3	3.3	222.2	119.94	2	68	5	6	138	74.5	76	171	80	92	104	27.3588	27	0	1	2	1	0	0	0	0	0	0	0	0	0	0	0	0	0	0	0	0	0	0	1	0	0	0
117071	4.76	127.2	7.86	19.81	1.27	0.02	1.91	0.94	320.7	170.58	1	68	5	4	143	66.5	77	155	40	81	92	16.6493	12	0	1	10	1	0	0	0	0	0	0	0	0	0	0	0	0	0	0	0	0	1	1	1	0	0	0.5
117078	4.42	89.5	5.87	9.98	1.14	0.27	2.09	0.77	257.5	228.17	2	67	5	6	126.5	61.5	73	153	70	106	112	29.903	27	0	1	4	0	0	0	0	0	0	0	1	0	0	0	0	0	0	0	0	0	0	0	0	0	0	0
117079	4.88	114.7	5.24	15.44	1.45	0.05	1.87	1.14	294	157.83	1	67	6		125	81.5	64	163	47	75	92	17.6898	23	0	1	12	0	0	0	0	0	0	0	0	0	0	0	0	0	0	0	0	0	0	0	0	0	0	0
117085	6.52	111.2	5.74	12.13	1.09	0.01	2.88	4.2	363.4	406.56	1	66	5	6	144.5	69	62	176	80	88	101	25.8264	30	0	0	1	0	0	0	0	0	0	0	0	0	0	0	0	0	0	0	0	0	0	0	0	0	0	0
117090	4.59	105.2	5.21	81.89	1.26	0.01	1.94	0.65	313.7	134.26	1	66	5	4	112	53	79	167	50	69	88	17.9282	24	0	1	5	0	0	0	0	0	0	0	0	0	1	0	0	0	0	0.5	0	0	0	0	0	0	0	0
117091	7.5	97.1	5.02	8.79	1.08	0.15	4.22	1.45	319.1	120.66	2	65	5	2	151	94	85	160	71	102	106	27.7344	23	0	1	3	0	1	0	0	0	0	0	0	0	0	0	0	0	0	0	0	0	0	0	0	0	0	0
117092	7.1	82.6	5.78	10.24	1.3	0.02	3.36	3.42	208.8	149.62	2	65	5	5	153.5	88.5	81	150	50	105	95	22.2222	19	0	0	12	0	0	0	0	0	0	1	0	0	0	1	0	1	0	0	0	0	1	0	0	0	0	0
117094	4.96	102.4	4.94	13.68	1.17	0.02	2.28	0.75	359.6	79.41	1	65	4	10	109.5	70	66	166	60	80	92	21.7738	29	0	0	17	0	0	1	0	0	0	0	0	0	0	0	0	0	0	0.5	0	0	0	0	0	0	0	0
117095	6.89	95.5	5.15	11.97	1.58	0.01	3.12	1.7	252.1	111.28	2	65	5	6	191	101	72	153	50	82	94	21.3593	28	0	0	4	1	1	0	0	0	0	0	0	0	1	0	0	0	0	0	0	0	0	0	0	0	0	0
117099	6	115.9	5.23	13.29	1.4	0.01	2.88	0.83	316	172.83	1	64	5	6	157	89	94	167	55	82	97	19.721	25	1	0	2	0	0	0	0	0	0	0	0	0	0	0	0	0	0	0	0	0	0	0	0	0	0	0
117101	5.46	99.3	5.69	12.79	1.3	0.01	2.32	1.57	297	180.51	2	64	6		152	87.5	61	154	55	90	93	23.1911	28	0	0	8	1	0	0	0	0	0	0	0	0	0	0	0	0	0	0	0	0	0	0	0	0	0	0
117102	7.08	124.1	5.53	15.82	1.25	0.01	3.69	1.16	331.9	97.05	1	64	5	6	130	82.5	66	165	60	82	93	22.0386	25	1	1	12	0	0	0	0	0	0	0	0	0	0	0	0	0	0	0.5	0	0	0	0	0	0	0	0
117105	6.48	109	4.86	16.03	0.94	0.01	3.41	1.69	309.8	291.58	1	64	4	9	119.5	82	75	178	80	102	107	25.2493	30	0	0	6	1	0	0	0	0	0	0	0	0	0	0	0	0	0	0	0	0	0	0	0	0	0	0
117203	5.43	114.7	6.75	38.16	1.01	0.04	2.8	1.49	267.3	155.53	2	71	5	3	199	97.5	66	157	70	105	100	28.3987	26	1	1	13	1	0	0	0	0	0	0	0	0	0	0	0	1	0	0	0	0	0	0	0	0	0	0
117205	5.33	102.4	4.19	25.88	1.15	0.01	2.57	0.62	217.6	186.97	2	82	6	0	134	74	60	151	60	84	95	26.3146	22	1	0	3	0	0	0	0	0	0	0	0	0	0	0	0	1	0	0	0	1	1	0	0	0	0	0
117206	4.94	107.4	5.38	15.71	1.33	0.01	1.98	1.22	332	172.44	1	70	3	12	121.5	72.5	71	171	69	83	98	23.597	28	0	0	3	0	0	0	0	0	0	0	0	0	1	0	0	0	0	0	0	0	0	0	0	0	0	0
117208	6.41	164.3	4.34	24.88	1.34	0.41	2.99	2.11	409.4	134.97	2	79	6	0	156.5	87.5	88	160	60	103	101	23.4375	17	0	1	6	1	1	0	0	0	0	0	0	0	0	0	0	1	0	0	0	0	0	0	0	1	1	1
117210	5.29	130.1	4.86	19.37	1.38	0.02	2.18	0.92	291.7	146.24	1	89	5	2	119.5	55.5	75	160	62	90	99	24.2187	19	0	1	8	1	1	0	0	0	0	1	1	0	1	0	0	0	0	0	0	1	1	0	0.5	0	0	0
117211	6.05	136.1	5.97	16.76	0.94	0.11	3.1	2.5	395.1	83.69	2	71	5	6	161.5	69	71	154	55	83	93	23.1911	27	0	1	1	1	1	0	0	0	1	0	0	0	0	0	0	0	0	0.5	0	0	0	0	0	0	0	0
117213	7.25	105.2	6.21	10.58	1.2	0.01	3.95	1.43	239.2	236.2	2	75	5	4	154.5	71.5	66	155	59	93	106	24.5578	24	1	1	10	0	0	0	0	0	1	0	0	0	0	0	1	0	0	0	0	0	0	0	0.5	0	0	1
118002	5.42	113.4	5.37	15.44	1.43	0.03	2.36	0.68	372.3	110.65	1	67	4	7	108.5	63.5	63	176	60	84	98	19.3698	29	0	0	1	0	0	0	0	0	0	0	0	0	0	0	0	0	0	0	0	0	0	0	0	0	0	0
118013	6.47	99	5.23	15.65	0.96	0.02	2.57	5.26	300.6	205.78	1	77	5	6	141	65	56	164	64	92	100	23.7954	26	0	1	2	0	0	1	0	0	0	0	0	0	0	0	0	0	0	0	0	0	0	0	0	0	0	0
118019	5.38	111.5	4.82	12.36	1.38	0.01	2.44	0.56	276.1	167.54	1	62	4	10	122	79	63	175	50	71	87	16.3265	27	1	1	14	0	0	0	0	0	0	0	0	0	0	0	1	0	0	0	0	0	0	0	0	0	0	0
118021	5.68	113.4	5.46	17.19	1.39	0.05	2.66	1.07	361	161.24	1	77	5	3	136.5	71.5	74	160	51	84	94	19.9219	23	0	0	4	0	1	0	0	0	0	1	0	0	1	0	0	0	0	0.5	0	0	1	0	0	0	0	0
118027	6.01	100.8	7.2	10.06	1.41	0.23	2.48	2.06	367.8	156.49	2	75	5	2	125	75	72	160	55	87	94	21.4844	25	0	0	6	1	0	0	0	0	1	0	0	0	0	0	1	1	0	0	0	0	0	0	0	0	0	0
118032	5.62	110.9	4.82	9.45	1.66	0.01	2.31	0.63	380.7	121.03	2	57	6	0	106	71	82	162	45	65	87	17.1468	26	0	0	1	0	0	0	0	0	0	0	0	0	0	0	1	0	0	0	0	0	0	0	0	0	0	0
118033	6.88	99.3	5.98	10.84	0.92	0.01	3.81	1.9	261.7	213.78	2	61	5	4	108	75.5	68	155	54	87	97	22.4766	26	0	1	2	0	0	0	0	0	0	0	0	0	0	0	0	0	0	0	0	0	0	0	0	0	0	0
118034	6	116.2	4.91	27.83	1.2	0.01	2.87	1.63	320.2	195.74	2	58	5	2	137	88	86	154	47	72	91	19.8178	27	0	0	1	0	0	0	0	0	0	0	0	0	1	0	0	0	0	0	0	0	0	0	0	0	0	0
118039	4.89	106.2	4.69	13.16	0.87	0.01	2.27	1.75	276.9	183.02	2	57	5	5	106	61.5	64	155	45	74	90	18.7305	27	0	0	2	0	0	0	0	0	0	0	0	0	0	0	0	0	0	0.5	0	0	0	0	0	0	0	0
118041	6.03	103.4	5.43	14.3	1.48	0.01	2.8	1.25	418.8	112.27	1	67	5	4	150.5	75.5	76	165	63	90	93	23.1405	28	0	1	10	0	0	0	1	0	0	0	0	0	0	0	0	0	0	0	0	0	0	0	0	0	0	0
118042	5.66	99.9	7.11	11.48	0.92	0.01	2.58	3.88	537.4	115.74	2	65	4	8	161	77	57	166	70	96	103	25.4028	23	0	0	13	1	0	0	0	0	0	0	1	0	0	0	0	0	0	0	0	0	0	0	0	0	0	0
118047	7.5	91.7	5.07	9.16	1.36	0.01	3.9	2.14	282	177.13	2	59	5	4	108.5	74	81	150	55	80	90	24.4444	26	0	0	10	0	0	0	0	0	0	0	0	0	0	0	0	0	0	0.5	0	0	0	0	0	0	0	0
118048	6.21	87	4.71	8.33	1.43	0.01	2.96	1.38	360	176.08	1	64	5	5	128.5	66.5	72	150	55	83	88	24.4444	23	0	0	13	0	0	0	0	0	0	0	0	0	0	0	0	0	0	0	0	0	0	0	0	0	0	0
118052	7.12	98	4.92	10.6	1.19	0.02	2.63	4.47	412.4	153.79	2	60	5	4	128.5	85.5	75	165	62	83	93	22.7732	22	1	1	7	0	0	0	0	0	0	0	0	0	0	0	0	0	0	1	0	0	0	0	0	0	0	0
118054	5.18	103.4	5.12	15.36	1.15	0.83	2.32	1.45	328.8	392.21	2	57	6	0	168.5	79	66	160	65	85	97	25.3906	21	1	1	11	0	0	0	0	0	0	1	0	0	0	0	0	0	0	0	0	0	0	0	0	0	0	0
118055	4.86	93.9	5.05	17.87	0.98	0.02	2.33	1.23	210.8	263.53	1	63	5	6	129	64	70	178	65	83	95	20.5151	29	0	1	1	0	0	0	0	0	0	0	0	0	0	0	0	0	0	0	0	0	0	0	0	0	0	0
118056	4.97	94.2	4.29	29.95	0.87	0.01	2.22	2.07	271.2	201.94	2	61	5	6	139.5	82	86	160	60	86	94	23.4375	27	0	0	3	0	0	0	0	0	0	0	0	0	0	0	0	0	0	0	0	0	0	0	0	0	0	0
118057	4.87	119.4	5.62	20.78	1.11	0.01	1.71	3.38	341	165.9	1	57	5	6	134	77.5	70	170	55	74	86	19.0311	24	0	0	9	0	0	0	0	0	0	0	0	0	0	0	0	0	0	0	0	0	0	0	0	0	0.5	0
118058	4.44	121.3	4.83	24.44	1.07	0.01	1.93	1.19	231.8	194.92	2	56	6	0	117	70.5	73	155	47	73	86	19.563	23	0	1	26	0	0	0	0	0	0	0	0	0	0	0	0	0	0	0.5	0	0	0	0	0	0	0	0
118059	6.26	91.4	5.17	15.41	1.21	0.01	3.12	1.15	189.4	158.8	2	56	6	0	127	63.5	68	165	65	88	100	23.8751	24	0	0	11	0	0	1	0	0	0	0	0	0	0	0	0	0	0	0	0	0	0	0	0	0	0	0
118062	8.24	100.2	5.77	10.7	0.8	0.01	2.31	11.04	297.4	161.88	2	60	5	4	125	71.5	62	160	55	97	99	21.4844	28	1	1	0	0	0	0	0	0	0	0	0	0	0	0	0	0	0	0	0	0	0	0	0	0	0	0
118064	4.73	110.3	4.69	12.07	1.15	0.01	2.14	0.69	314.3	181.35	1	60	6	0	140.5	89.5	71	175	65	88	98	21.2245	24	0	0	5	0	0	0	0	0	0	0	0	0	0	0	0	0	0	0	0	0	0	0	0	0	0	0
118066	6.08	120.3	6.04	15.55	0.87	0.03	1.76	7.37	182.3	169.19	2	78	6	0	133.5	72	67	156	52	100	105	21.3675	15	0	1	20	0	1	0	0	0	0	0	0	0	0	0	0	0	0	0.5	0	1	1	1	0.5	0	0	0
118067	6.02	124.4	5.05	13.42	1.2	0.01	2.96	1.68	360.1	228.68	1	57	2	6	128	89	57	180	86	102	105	26.5432	26	0	1	3	0	0	0	0	0	0	0	0	0	0	0	0	0	0	0	0	0	0	0	0	0	0	0
118068	4.9	114.7	5.61	19.39	1.08	0.01	2	2.27	281.3	140.15	1	59	5	6	121	76	87	173	83	103	112	27.7323	24	0	1	12	0	1	0	0	0	0	0	0	0	0	0	0	0	0	0.5	0	0	0	0	0	0	0	0
118070	6.29	99	5.5	16.33	1.26	0.05	2.95	2.11	339.1	217.85	2	74	5	4	137.5	81.5	85	160	60	94	99	23.4375	24	0	1	4	0	0	0	0	0	0	0	0	0	0	0	0	0	0	0.5	0	0	0	0	0.5	0	0	0
118071	8.57	105.6	6.35	10.38	1.08	0.2	4.96	2.9	376	173.53	2	73	6	0	143.5	88.5	70	155	55	95	99	22.8928	18	0	1	12	1	0	0	0	0	0	0	0	0	0	0	0	0	0	0.5	1	1	1	1	1	1	0	1
118073	8.4	112.2	5.83	10.73	1.38	0.08	4.44	1.69	283.2	194.46	2	59	5	2	122.5	69	85	160	67	90	100	26.1719	19	0	1	11	0	0	0	0	0	0	0	0	0	0	0	0	0	0	0.5	0	0	0	0	0	0	0	0
118076	5.06	107.8	5.14	10.76	1.08	0.01	2.5	0.57	294.9	186.97	2	63	5	4	121.5	75.5	64	163	50	81	91	18.8189	22	0	1	9	0	1	0	0	0	0	0	0	0	0	0	0	0	0	0	0	0	0	0	0	0	0	0
118079	7.36	87.3	5.07	10.98	1.01	0.17	2.64	5.84	291.9	120.29	2	59	5	3	157	95.5	82	160	70	99	105	27.3437	25	0	0	2	0	0	0	0	0	0	0	0	0	0	0	0	0	0	0	0	0	0	1	0	0	0	0
118082	7.05	109	5.17	24.3	0.91	0.04	3.7	2.86	407.9	161.08	1	59	4	9	135	75	66	173	65	93	100	21.7181	30	0	1	5	1	0	0	0	0	0	0	0	0	0	0	0	0	0	0	0	0	0	0	0	0	0	0
118087	7.52	138.3	5.65	21.96	1.07	0.52	4.17	2.6	373.3	215.15	2	72	6	0	149.5	82.5	64	170	85	119	102	29.4118	14	0	0	2	1	1	0	0	0	0	0	0	0	0	0	0	0	0	0	0	0	0	0	0	0	0	0
118088	4.82	103.7	5.18	7.78	1.13	0.92	2.13	1.81	238.2	148.91	2	56	4	6	121	76.5	71	155	60	95	110	24.974	26	0	1	3	0	0	0	0	0	0	0	0	0	0	0	0	0	0	0	0	0	0	0	0	0	0	0
118089	7.05	96.8	5.37	9.96	1.63	0.01	3.2	1.12	309.9	181.24	2	61	4	6	107.5	59.5	67	164	48	71	94	17.8465	26	0	1	6	0	0	0	0	0	0	0	0	0	0	0	0	0	0	0	0	0	0	0	0	0	0	0
118090	4.75	108.7	5.54	13.88	0.89	4.03	2.47	1.33	328.3	214.44	1	59	6	0	156	83.5	100	171	50	76	93	17.0993	22	0	0	7	0	0	0	0	0	0	0	0	0	0	0	0	0	0	0	0	1	1	1	0	0	0	0
118092	5.1	132.3	5.41	19.02	1.62	0.04	1.89	1.07	454.6	165.81	1	75	5	7	126.5	81	70	168	70	96	98	24.8016	17	0	1	2	0	0	1	0	0	0	1	0	0	0	0	0	0	0	0	0	0	0	1	0	0	0	0
118093	4.54	86.4	5.13	94.07	1.9	0.01	1.2	1.21	330.7	164.7	1	58	4	6	147.5	81	65	165	50	75	98	18.3655	29	0	0	9	0	0	0	0	0	0	0	0	0	0	0	0	0	0	0	0	0	0	0	0	0	0	0
118096	5.48	88	5.19	17.68	0.86	0.01	2.77	2.33	232.5	93.48	2	60	5	3	141.5	76	70	155	45	73	95	18.7305	27	0	1	5	0	0	0	0	0	0	0	0	0	0	0	0	0	0	0	0	0	0	0	0	0	0	0
118098	6.3	114.7	6.46	10.51	0.97	0.01	3.27	1.81	451.4	168.09	1	59	4	6	125.5	82	65	170	65	75	90	22.4913	30	1	1	6	0	0	0	0	0	0	0	0	0	0	0	0	0	0	0	0	0	0	1	0	0	0	0
118100	5.4	108.1	5	22.78	1.21	0.01	2.51	1.37	339.4	229.91	1	58	6	0	130	80.5	69	173	70	91	105	23.3887	22	0	1	3	0	0	0	0	0	0	0	0	0	0	0	0	0	0	0	1	1	1	1	1	0	0	0
118101	5.91	115.3	4.99	16.72	0.88	0.8	3.16	2.36	365.8	178.57	1	62	5	6	146	94	85	167	75	100	105	26.8923	27	0	1	1	0	1	0	0	1	0	0	0	0	0	0	0	0	1	0	0	0	0	0	0	0	0	0
118102	8.94	127.2	4.46	6.46	1.17	0.01	5.02	2.19	383.9	177.67	2	63	5	3	168	95	66	155	57	75	97	23.7253	25	0	1	1	0	0	0	0	0	0	0	0	0	0	0	0	0	0	0	0	0	0	0	0	0	0	0
118104	6.75	123.8	5.58	85.56	1.97	0.3	2.61	0.84	285.8	201.2	1	67	4	9	119	66	102	174	60	78	90	19.8177	26	0	1	3	0	0	0	0	0	0	0	0	0	0	0	0	0	0	0	0	0	0	0	0	0	0	0
118105	5.88	95.8	5.3	12.91	1.22	0.01	2.68	1.88	192.5	110.65	2	56	6	0	128.5	80.5	72	160	65	96	104	25.3906	23	0	1	4	0	0	0	0	0	0	0	0	0	0	0	0	0	0	0	0	0	0	0	0	0	0	0
118107	7.12	69.7	5.71	15.27	1.74	0.01	3.1	1.64	169	168.03	2	69	5	4	156	66.5	77			73	88		22	1	1	2	0	0	0	0	0	0	0	0	0	0	0	0	0	1	1	1	1	1	1	1	0	0	1
118108	5.46	113.7	5.52	15.78	0.96	0.01	2.85	1.18	245.2	185.44	2	56	6	2	134	75	65			100	110		30	0	0	6	0	0	0	0	0	0	0	0	0	0	0	0	0	0	0	0	0	0	0	0	0	0	0
118109	4.34	140.8	4.64	34.24	1.23	0.03	1.7	0.86	559.4	92.6	1	74	5	4	121	74.5	73	165	60	82	99	22.0386	20	0	1	2	0	0	0	0	0	0	0	0	0	0	0	0	0	0	0.5	0	0	1	0	0	0	0	0
118110	7.74	89.5	5.68	18.29	1.09	0.22	4.07	3.86	223.3	130.49	2	59	5	6	135.5	82	64	165	77	97	110	28.2828	25	0	1	3	0	0	0	0	0	0	0	0	0	0	0	0	0	0	0.5	0	0	0	0	0	0	0	0
118111	7.54	147.7	5.05	15.82	1.06	0.97	4.25	1.7	398	151.93	2	71	6	0	128.5	80.5	77	150	50	89	100	22.2222	26	0	0	14	0	1	0	0	0	0	0	0	0	0	0	0	0	0	0	1	1	1	1	1	0.5	0	0.5
118113	5.38	131.3	5.21	27.82	1.03	0.02	2.63	1.3	264.1	161.49	1	74	6	0	145	84.5	70	167	65	93	99	23.3067	22	1	1	2	0	1	0	0	0	0	0	0	0	0	0	0	0	0	0	0	0	0	0	0	0	0	0
118114	5.46	113.4	6.45	30.88	0.83	0.06	2.6	3.36	370.2	121.21	2	67	6	0	159.5	89.5	66	150	57	97	103	25.3333	26	1	1	6	1	0	0	0	0	0	0	0	0	0	0	0	0	0	0.5	0	0	0	0	0	0	0	0
118115	7.48	104.9	5.03	21.28	1.44	0.08	3.69	2.3	306.7	269.37	2	71	6	0	115	66.5	72	155	54	83	96	22.4766	22	0	0	7	1	0	0	1	0	0	0	0	0	0	0	0	0	0	0	0	0	0	0	0	0	0	0
118116	5.08	150.8	5.2	96.67	1.19	0.04	2.18	1.32	293.4	200.92	1	79	6	0	160.5	87	64	174	52	91	91	17.1753	21	1	1	10	1	1	1	1	0	0	0	0	0	0	0	0	0	0	0	0	0	0	0	0	1	0	1
118118	5.28	108.1	5.12	15.91	0.87	0.02	2.56	1.89	338.8	123.64	1	63	5	6	130	80.5	64	167	65	88	98	23.3067	29	0	1	4	0	0	0	0	0	0	0	0	0	0	0	1	0	0	0	0	0	0	0	0	0	0	0
118119	7.14	108.1	4.47	18.53	0.98	0.16	3.91	2.54	356.9	143.32	2	60	5	1	141	78.5	62	162	68	96	104	25.9107	20	0	1	5	1	0	0	0	0	0	0	0	0	0	0	0	0	1	0	0	0	0	0	0	0	0	0
118120	5.71	145.2	4.88	19.87	0.88	0.01	2.96	1.63	449.8	112.11	1	57	5	6	111.5	66.5	66	175	76	94	109	24.8163	29	0	1	3	0	0	0	0	0	0	0	0	0	0	0	0	0	0	0.5	0	0	0	0	0	1	0	0
118121	5.74	82.3	5.02	14.49	1.09	0.02	2.71	1.33	225.9	94.18	2	56	5	6	141.5	80.5	62	160	66	90	106	25.7812	27	0	1	3	0	0	0	1	0	0	0	0	0	0	0	0	0	0	0.5	0	0	0	0	0	0	0	0
118126	5.9	140.8	5.72	19.29	1.2	0.11	2.92	1.22	328.3	133.85	1	57	4	9	170.5	87	79	173	70	90	98	23.3887	29	0	1	15	1	0	0	0	0	0	0	0	0	0	0	0	0	0	0	0	0	0	0	0	0	0	0
118127	6.03	110.9	5.93	15.27	1.1	0.42	2.37	3.09	463.2	182.18	2	57	5	3	141.5	89	70	156	68	95	110	27.9421	25	0	1	4	0	0	0	0	0	0	0	0	0	0	0	0	0	0	0.5	0	0	0	0	0	0	0	0
118129	6.35	148	7.68	11.36	0.98	0.58	3.41	1.91	309.6	132.83	1	57	4	10	148.5	90.5	84	173	80	100	102	26.7299		1	1	19	1	0	0	0	0	0	0	0	0	0	0	0	0	0	0	0	0	0	0	0	0	0	0
118130	6.48	92	4.8	10.07	1.52	0.05	3.03	1.46	255.5	161	2	58	6	1	129	75.5	79	163	55	84	92	20.7008	28	0	0	15	1	0	1	0	1	0	0	0	0	0	0	0	0	0	0	0	0	0	0	0	0	0	0
118132	6.21	145.8	4.46	10.75	1.41	0.02	2.93	0.99	300	159.29	2	74	6	0	129	78	70	160	50	84	94	19.5312	21	0	1	4	0	1	0	0	0	0	1	0	0	0	0	1	0	0	0	0	0	0	1	0.5	0	0	0
118133	5.22	136.7	5.08	23.8	0.92	0.01	2.28	2.76	465.8	114.02	1	59	6	0	134	87.5	67	170	75	87	102	25.9516	18	0	1	8	0	0	0	0	0	0	0	0	0	0	0	0	1	0	0	0	0	0	0	0	0	0	0
118134	4.91	97.4	7.92	12.23	1.03	0.01	2.25	1.54	290.5	141.41	2	58	5	2	159.5	91.5	84	154	52	86	94	21.9261	29	0	1	5	0	0	0	0	0	1	0	0	0	0	0	0	0	0	0	0	0	0	0	0	0	0	0
118137	5.91	124.1	5.65	11.81	1.19	0.02	2.68	1.86	298.9	133.24	1	56	6	3	164.5	101.5	73	170	60	87	97	20.7612	28	1	0	15	1	0	0	0	0	0	0	0	0	0	0	0	0	0	0	0	0	0	0	0	0	0	0
118138	5.69	95.2	5.02	10.94	1.42	0.02	2.4	1.22	236.2	177.67	2	56	6	0	174	105	67	154	55	77	94	23.1911	24	0	0	8	1	0	0	0	0	0	0	0	0	0	0	0	0	0	0	0	0	0	0	0	0	0	0
118141	6.35	112.2	8.23	20.16	0.93	0.03	3.81	0.87	247.5	224.54	1	74	6	0	151.5	74	79	160	50	88	95	19.5312	24	0	0	7	0	0	0	0	0	1	1	0	0	0	0	0	0	0	0.5	0	0	0	1	0	0	0	0
118143	5.09	113.4	5.18	15.86	1.2	0.02	2.27	1.19	281.5	150.08	1	62	4	6	122.5	80.5	68	173	60	90	98	20.0474	28	0	1	4	0	0	0	0	0	0	1	1	0	0	0	0	0	0	0	0	0	0	0	0	0	0	0
118149	5.62	88.6	4.75	9.62	1.33	0.01	2.69	0.71	236.7	151.61	2	57	6		106.5	60.5	66	165	68	90	109	24.977	27	0	0	3	0	0	0	0	0	0	0	0	0	0	0	0	0	0	0	0	0	0	0	0	0	0	0
118150	4.25	115.6	5.98	18.22	1	0.01	1.94	1.19	367.4	157.99	2	68	6	0	147.5	85	68	160	70	100	105	27.3437	20	0	1	7	1	1	0	1	0	0	0	0	0	0	0	0	0	0	0	0	0	0	0	0	0	0	0
118153	7.02	96.1	5.8	6.9	1.55	0.01	3.42	1.06	240	171.42	2	75	5	5	153.5	77.5	63	160	65	80	92	25.3906	26	1	1	3	0	0	0	0	0	0	0	1	0	0	0	0	1	1	0.5	0	0	0	0	0	0	0	0
118154	4.38	133.9	5.02	18.88	1.01	0.02	2.01	0.96	412.3	195.1	1	72	6	0	106.5	70.5	68	170	70	96	109	24.2215	27	0	0	3	0	0	0	0	0	0	0	0	0	0	0	0	0	0	0	0	0	0	0	0	0	0	0
118155	6.63	87	4.69	63.1	1.13	0.01	3.61	1.27	192.4	188.81	2	74	5	5	145	74.5	68	155	45	79	94	18.7305	30	0	0	3	0	0	0	0	0	0	0	0	0	0	0	0	0	0	0	0	0	0	0	0	0	0	0
118156	5.93	117.8	5.07	19.18	1.4	0.01	2.78	0.73	284.6	196.57	1	72	5	4	136	92.5	78	167	64	87	92	22.9481	26	0	0	4	0	0	0	0	1	0	1	0	0	0	0	0	0	0	0	0	0	0	0	0.5	0	0	0
118157	6.54	91.1	5.76	21.11	1.2	0.01	3.18	2.03	313.3	207.81	2	63	6	0	131.5	79	72	165	55	84	95	20.202	22	0	0	4	0	0	0	0	0	0	1	0	1	0	0	0	0	0	0	0	0	0	0	0.5	0	0	0
118160	5.66	115.3	5.1	24.28	1.27	0.11	2.67	0.83	433.5	93.65	1	71	5	6	116	75.5	94	160	46	73	87	17.9687	30	0	1	8	0	0	0	0	0	0	0	0	0	0	0	0	0	0	0.5	0	0	0	0	0	0	0	0
118162	4.92	88.6	5.32	45.72	0.99	0.08	2.37	1.16	278.9	79.26	1	64	5	6	140.5	74	70	160	60	90	100	23.4375	26.5	0	0	5	0	0	0	0	0	0	0	0	0	0	0	0	0	0	0	0	0	0	0	0	0	0	0
118163	5.23	108.1	5.77	25.73	1.51	0.01	2.11	0.98	219.6	124.29	2	63	5	5	131.5	69	59	160	46	68	87	17.9687	29	1	1	8	0	0	0	0	0	0	0	0	0	0	0	0	0	0	0.5	0	0	0	0	0	0	0	0
118164	4.31	87.3	4.71	13.98	1.14	0.21	1.65	0.78	201.4	119.49	2	79	6	0	111	71.5	57	145	50	91	103	23.7812	16	0	1	7	0	0	0	0	0	0	0	0	0	0	0	0	0	0	0.5	0	0	0	1	0.5	0	0	0
118165	4.6	105.9	5.23	13.44	0.88	0.01	2.17	1.34	294.3	206.07	1	59	4	8	129	79	71	170	75	95	104	25.9516	27	0	1	2	0	0	0	0	0	0	0	0	0	0	0	0	0	0	0.5	0	0	0	0	0	0	0	0
118166	7.47	92.4	5.13	15.88	1.24	0.07	3.72	2.52	190.7	144.42	2	58	6	0	112	73.5	77	161	63	91	103	24.3046	24	0	1	2	0	0	0	0	0	0	0	0	0	0	0	0	0	0	0	0	0	0	0	0	0	0	0
118168	7.21	97.1	5.59	26.12	1.12	0.09	3.81	2.41	370.1	184.7	2	67	5	0	122.5	72	92	151	75	97	97	32.8933	26	0	1	6	0	0	0	0	0	0	0	0	0	0	0	0	0	0	0	0	0	0	0	0	0	0	0
118169	5.73	121	5.12	13.13	1.22	0.09	2.88	0.61	521.1	129.65	1	70	5	1	120.5	68	89	162	60	85	95	22.8624	30	0	0	2	0	0	0	0	0	0	0	0	0	0	0	0	1	0	0	0	0	0	0	0	0	0	0
118170	6.23	88.3	5.71	11.79	1.97	0.02	2.26	1.04	174.3	151.46	2	69	5	5	125	56.5	81	158	53	71	89	21.2306	30	0	1	1	0	0	0	0	0	0	0	0	0	0	0	0	0	1	0	0	0	0	0	0	0	0	0
118171	8.02	98	5.92	36.07	1.19	0.12	4.7	1.01	250.2	132.35	2	69	6	2	138.5	78	64	162	60	84	98	22.8624	25	0	1	6	0	0	0	0	0	0	0	0	0	0	0	0	0	0	0	0	0	0	0	0.5	0	0	0
118173	6.58	121.9	5.22	34.56	1.42	0.02	3.03	1.19	282.4	171.14	2	56	6	1	166	103.5	65	153	65	91	100	27.7671	15	0	1	9	0	0	0	0	0	0	0	0	0	0	0	0	0	0	0	0	0	0	0	0	0	0	0
118175	5.09	141.7	7.51	81.79	1.05	0.01	2.51	0.83	338.2	170.58	1	68	5	1	141	90.5	62	175	65	78	95	21.2245	20	0	1	9	0	0	0	0	0	0	0	0	0	0	0	0	0	0	0	0	0	0	0	0	0	0	0.5
118176	5.89	104.3	6.25	19.05	1.28	0.01	2.8	1.08	254.5	148.66	2	63	5	5	131	71	67	152	52	81	98	22.5069	22	1	1	10	0	0	0	0	0	0	0	0	0	0	0	0	0	1	0	0	0	0	0	0	0	0	0
118177	5.28	88.6	5.02	16.9	0.9	0.01	2.64	2.94	279.4	183.03	1	58	4	7	130.5	86.5	74	163	62	82	97	23.3355	28	0	0	4	0	0	0	0	0	0	0	0	0	0	0	0	0	0	0.5	0	0	0	0	0	0	0	0
118179	5	100.5	5.61	26.78	1.42	0.01	2.02	1.03	212.2	211.05	2	61	5	6	123.5	77	72	160	61	85	100	23.8281	28	0	0	1	0	0	0	0	0	0	0	0	0	0	0	0	0	0	0	0	0	0	0	0	0	0	0
118182	5.91	99.6	11.56	15.75	1.1	0.02	3.17	1.13	193	168.06	2	74	6	0	131	77	76	155	60	92	98	24.974	23	0	0	7	0	0	0	0	0	1	0	0	0	0	0	0	0	0	0.5	0	0	0	0	0	0	0	0
118184	5.48	91.4	5.02	21.34	1.52	0.72	2.34	0.86	296.5	230.69	2	56	6	0	128	76.5	63	160	66	84	101	25.7812	24	0	1	24	0	0	0	0	0	0	1	0	0	0	0	0	0	0	0	0	0	0	0	0	0	0	0
118185	5.8	99.9	8.86	11.97	1.17	0.07	2.73	2.17	368	188.82	2	65	6	2	132	81.5	80	159	67	98	104	26.5021	21	0	0	4	1	1	0	0	0	1	0	0	0	0	1	0	0	0	0	0	0	1	1	0.5	0	0	0
118189	7.08	117.2	5.79	45.79	1.05	0.04	3.95	1.81	334.1	109.62	1	72	5	3	182	87	67	161	63	90	95	24.3046	15	0	1	14	1	1	0	0	0	0	0	0	0	0	1	0	0	0	0.5	1	1	1	1	0.5	0	0	0
118198	5.5	126.3	5.15	18.62	1.42	0.56	2.43	0.9	353.5	93.83	1	77	5	5	131	60.5	86	165	60	86	93	22.0386	28	0	0	2	1	0	0	1	0	0	0	0	0	1	1	0	0	0	0	0	0	0	0	0	0	0	0
118199	6.41	117.8	5.11	11.12	1.79	0.01	2.66	0.98	362	228.37	1	59	4	8	114	71	76	176	65	84	98	20.984	30	0	1	3	0	0	0	0	0	0	0	0	0	0	0	0	0	0	0	0	0	0	0	0	0	0	0
118200	6.86	83.9	4.99	12.92	1.51	0.02	3.18	1.73	330.2	148.51	2	60	5	5	121	67.5	81	160	63	82	102	24.6094	28	0	0	14	0	0	0	0	0	0	0	0	0	0	0	0	0	0	0	0	0	1	0	0	0	0	0
118206	6.56	82	8.96	9.98	1.31	0.01	3.13	1.93	297.8	291.56	2	67	6	0	112	58.5	82	155	50	80	92	20.8117	30	0	0	4	0	0	0	1	0	1	1	0	0	0	0	0	0	0	0.5	0	0	0	0	0	0	0	0
118207	5.14	140.1	4.91	19.91	1.54	0.01	1.94	1	246.1	182.43	1	76	6	0	127.5	77.5	77	165	65	76	92	23.8751	27	0	0	1	0	0	0	0	0	0	0	0	0	0	0	0	0	0	0.5	0	0	0	0	0	0	0	0
118208	5.8	96.4	4.85	20.61	1.29	0.28	2.7	1.59	274.1	148.94	1	59	6	0	137	69	65	175	61	82	95	19.9184	26	0	0	15	0	0	0	0	0	0	0	0	0	0	0	0	0	0	0	0	1	1	1	1	0	0	0
118209	6.65	85.8	5.26	11.39	1.07	0.01	3.51	2.42	271.6	418.52	2	61	6		139	89	64	164	60	94	105	22.3081	27	0	0	20	0	1	0	0	0	0	0	0	0	0	0	0	0	0	0	0	1	1	1	1	0	0	0
118211	9.12	109.3	7.37	13.29	1.23	0.16	4.99	2.74	310.1	177.71	2	60	5	4	108	77	80	160	65	77	90	25.3906	29	0	0	2	0	0	0	1	0	0	0	0	0	1	0	0	0	0	0.5	0	0	0	0	0	0	0	0
118212	6.71	104.9	5.08	13.33	1.01	0.03	3.84	1.58	251.3	198.23	2	75	5	5	157.5	85	85	171	65	94	100	22.2291	24	0	1	1	0	1	0	0	0	0	0	0	0	0	0	0	0	1	0.5	0	0	0	0	0	0	0	0
118213	5.18	94.2	5.84	12.3	1.14	0.33	2.46	1.36	323.7	353.9	2	67	5	5	142.5	77.5	67	160	60	92	105	23.4375	26	0	0	4	0	0	0	0	0	0	1	0	0	0	0	0	0	0	0.5	0	0	0	0	0	0	0	0
118216	5.24	79.5	4.76	10.08	1.82	0.01	1.77	0.53	185.5	163.74	2	63	5	6	130.5	83	82	160	47	78	89	18.3594	27	1	1	0	0	1	0	0	0	0	1	0	0	0	0	0	0	0	0.5	0	0	0	0	0.5	0	0	0
118218	7.08	96.1	5.92	11.8	1.24	0.01	3.71	1.14	296.5	127.47	2	73	5	6	140.5	83	75	160	55	77	92	21.4844	30	0	1	2	1	1	0	0	0	0	1	0	0	0	0	0	0	0	0	0	0	0	0	0	0	0	0
118220	5.92	96.1	4.86	9.24	1.1	0.12	3.11	1.18	268	98.88	2	56	4	9	132	85.5	71	150	50	75	86	22.2222	30	1	1	4	0	0	0	0	0	0	0	0	0	0	0	0	0	0	0.5	0	0	0	0	0	0	0	0
118221	4.73	116.6	5.41	15.25	1.14	0.03	1.93	1.4	388.4	136.38	1	62	4	9	136	70.5	63	165	60	81	90	22.0386	29	0	0	2	0	0	0	0	0	0	0	0	0	0	0	0	1	0	0	0	0	0	0	0	0	0	0
118222	5.84	98.3	5.6	12.47	1.61	0.02	2.41	1	226.3	229.81	2	58	6	4	110	79	74	150	45	79	92	20	27	0	1	9	0	0	1	0	0	0	1	0	1	0	0	0	0	0	0.5	0	0	0	0	0	0	0	0
118223	5.99	104.3	7.47	46.55	0.99	0.05	3.24	2.03	304.8	146.85	2	71	6	2	141	81.5	78	150	50	94	103	22.2222	26	0	1	9	1	1	0	1	0	0	1	0	0	0	0	0	0	0	1	0	0	0	0	0	0	0	0
118224	5.22	116.2	5.38	14.07	1.33	0.02	2.37	1.11	438.8	184.23	1	65	6	0	127.5	77.5	91	173	65	90	111	21.7181	27	0	0	1	0	0	0	0	0	0	0	0	0	1	0	0	0	0	0	0	0	0	0	0	0	0	0
118229	7.11	106.5	5.43	20.72	1.46	0.01	3.31	2.01	412.4	94.07	1	65	5	6	148.5	79.5	70	170	65	90	98	22.4913	30	0	1	3	0	0	0	0	0	0	0	0	0	0	0	0	0	0	0	0	0	0	0	0	0	0	0
118230	3.84	89.5	5.49	13.74	1.06	0.53	1.61	0.58	390.9	167.81	2	63	6	0	151	75.5	68	162	70	99	105	26.6728	29	0	1	9	1	0	0	0	0	0	0	0	0	0	0	0	0	0	0	0	0	0	0	0	0	0	0
118231	5.38	99	5.75	15.2	1.29	0.01	2.44	0.92	298	110.24	1	75	5	5	131.5	62	92	168	65	90	103	23.03	30	1	0	0	0	0	0	0	0	0	0	0	0	0	0	0	1	0	0.5	0	0	0	0	0	0	0	0
118232	5.77	88	4.95	8.49	1.48	0.07	2.52	0.87	258.8	175.26	2	74	6	0	118.5	67	71	168	60	76	90	21.2585	30	0	0	2	1	0	0	0	0	0	0	0	0	0	0	0	0	0	0	0	0	0	0	0	0	0	0
118234	6.01	113.4	5.67	7.55	1.41	0.02	2.86	1.02	293.5	303.57	2	62	5	4	139	81	65	158	60	80	97	24.0346	27	0	0	1	0	0	0	0	0	0	0	0	0	0	0	0	0	1	0	0	0	0	0	0	0	0	0
118235	4.49	106.8	4.83	15.36	0.95	3.61	2.29	0.86	304.9	218.79	1	61	4	10	138.5	80.5	58	160	60	84	95	23.4375	29	1	1	11	0	0	0	0	0	0	0	0	0	0	0	0	1	0	0	0	0	0	0	0	0	0	0
118237	7.35	93.6	4.78	14.39	1.25	0.01	3.53	3.1	274.8	185.97	2	66	5	6	137	77	67	150	45	85	101	20	30	1	0	0	0	0	0	0	0	0	1	0	0	0	0	0	0	0	0.5	0	0	0	0	0	0	0	0
118238	5.24	109.3	4.99	18.17	1.51	0.02	1.84	1.63	290.4	172.03	1	60	5	3	113	56.5	64	165	50	84	99	18.3655	23	1	0	2	0	0	1	0	0	0	0	0	0	0	0	0	0	0	0	0	0	0	0	0	0	0	0
118245	5.22	95.2	5.98	10.49	0.94	0.33	2.67	1.54	342.1	142.06	2	60	5	6	119	81.5	83	156	65	98	103	26.7094	29	0	0	5	0	0	0	0	0	0	1	0	0	0	0	0	0	0	0	0	0	0	0	0	0	0	0
118247	6.23	130.4	5.25	34.1	1.37	0.51	3.13	0.89	461.9	272.1	1	80	5	4	148.5	91.5	93	165	55	81	95	20.202	26	0	0	0	0	0	0	0	0	0	0	0	0	0	0	0	0	0	0	0	0	0	0	0	0	0	0
118249	8.45	104	6.09	16.45	1.07	0.55	4.36	3.19	303.8	155.04	2	57	5	1	113.5	78	86	158	67	94	104	26.8386	26	0	0	5	0	1	0	0	0	0	0	0	0	0	0	0	0	0	0	0	0	0	1	0	0	0	0
118254	4.67	122.2	5.68	39.16	0.81	0.01	2.32	1.55	292.1	181.54	1	65	4	7	119	71.5	83	164	65	87	109	24.1672	25	0	1	2	0	0	0	0	0	0	0	0	0	1	0	0	1	0	0	0	0	1	0	0	0	0	0
118255	5.04	88.9	5.08	10.04	0.86	0.04	2.26	2.74	254.8	170.86	2	60	6	0	118	78	78	163	70	100	127	26.3465	17	0	1	3	0	1	0	0	0	0	1	0	0	0	0	0	0	0	0	0	0	0	1	0	0	0	0
118257	7.78	90.5	7.79	21.71	1.18	0.26	4.41	1.79	284.6	205.59	2	77	6	0	164	63.5	70	148	90	92	109	41.0884	20	0	0	8	1	1	0	0	0	0	0	0	0	0	0	0	1	1	0	1	1	1	1	0.5	0	0	0
118261	8.83	123.8	6.67	10.96	1.64	0.09	4.52	1.78	275.9	153.09	2	74	5	5	172	90	73	156	40	81	102	16.4366	24	0	1	9	1	0	0	0	0	0	0	0	0	0	0	0	0	0	0.5	0	0	0	0	0	0	0	0
118265	5.73	122.5	5.44	12.23	1.33	0.01	2.64	0.77	306.6	167.51	1	70	5	3	163.5	72.5	56	160	63	90	103	24.6094	30	0	0	3	0	1	0	0	0	0	0	0	0	1	0	0	0	0	0	0	0	0	0	0	0	0	0
118266	6.9	126.6	7.41	14.23	1.25	0.02	3.02	2.54	369.1	153.61	2	61	5	4	151.5	74	68	155	57	96	108	23.7253	28	0	0	3	0	1	0	0	0	0	0	0	0	0	0	0	0	0	0	0	0	1	1	0	0	0	0
118270	6.84	112.2	5.42	15.09	1.2	0.01	2.84	3.07	395.8	129.5	2	58	5	4	128	83	59	160	75	92	102	29.2969	27	0	0	2	1	1	0	0	0	0	0	1	0	0	0	0	0	0	0	0	0	0	0	0	0	0	0
118272	5.72	111.5	5.41	19.07	1.51	0.01	2.52	0.59	280.7	129.63	1	62	5	6	127.5	63.5	70	169	60	68	98	21.0077	25	1	0	5	0	0	0	0	0	0	0	1	0	0	0	0	0	0	0	0	0	0	0	0	0	0	0
118273	8.08	95.5	9.27	19.7	1.48	0.17	4.3	1.67	269.2	164.46	2	60	6	0	148	83	74	158	70	106	108	28.0404		0	0		1	0	0	0	0	1	0	0	0	0	0	0	0	0	0	0	0	0	0	0	0	0	0
118279	6.08	116.6	4.53	96.37	1.59	0.01	2.54	1.38	411.2	152.16	1	63	5	6	123	72.5	89	170	65	83	93	22.4913	28	0	0	1	0	0	0	0	0	0	0	0	0	0	0	0	0	0	0	0	0	0	0	0	0	0	0
118282	5.47	100.8	5.18	19.27	1	0.34	2.77	1.15	348.9	169.57	1	74	5	3	119.5	76.5	75	160	60	88	97	23.4375	28	0	1	8	0	0	0	0	0	0	0	0	0	1	0	0	1	0	0	0	0	0	0	0	0	0	0
118283	5.03	94.6	5.26	19.18	1.41	0.02	1.97	1.13	264.4	215.44	2	75	6	0	130	80.5	68	150	45	86	95	20	10	1	0	5	1	0	0	0	0	0	1	0	0	0	0	0	0	0	0	0	0	1	0	0	0	0	0
118284	5.6	122.8	5.4	13.77	1.62	0.04	2.26	0.76	408.8	166.93	1	61	4	9	129	84	77	168	60	82	92	21.2585	30	0	1	4	0	0	0	0	0	0	0	0	0	0	0	0	0	0	0	0	0	0	0	0	0	0	0
118285	5.83	92.4	5.11	11.55	1.32	0.09	2.73	0.86	243.8	200.91	2	62	5	5	110	65.5	75	165	55	83	93	20.202	26	0	1	11	0	0	0	0	0	0	0	0	0	0	0	0	0	0	0	1	1	1	0	1	0	0	0
118287	5.87	90.8	11.48	12.57	0.96	0.06	3.06	1.98	216.4	218.95	2	73	6	0	154	72.5	84	160	50	88	97	19.5312	16	1	1		1	1	0	0	0	1	0	0	0	0	0	0	0	0	0	0	1	1	1	1	0	0	0
118289	6.87	118.8	4.66	10.94	1.65	0.01	3.18	1.08	411.9	141.92	1	62	5	6	120	76.5	71	170	61	79	92	21.1073	29	0	1	7	0	0	0	0	0	0	0	0	0	0	0	0	0	0	0	0	0	0	0	0	0	0	0
118290	7.54	84.8	10.29	8.86	0.92	0.02	2.35	8.8	228.1	158.2	2	62	5	6	136	62	60	155	58	91	101	24.1415	28	0	1	6	1	0	0	0	0	0	0	0	0	0	0	0	0	0	0	0	0	0	0	0	0	0	0
118292	5.4	92.7	5.26	16.26	1.16	0.01	2.57	1.01	177.9	235.4	2	59	6	0	119	72.5	62	160	60	75	95	23.4375	9	0	0	2	0	0	0	0	0	0	0	0	0	0	0	0	0	0	0	0	0	0	0	0	0	1	1
118293	5.35	99	5.53	16.11	0.85	0.68	2.54	3.8	380.4	174.7	2	61	4	9	142	89.5	62	150	70	92	100	31.1111	30	0	0	3	1	0	1	0	0	0	0	0	0	0	0	0	0	0	0	0	0	0	0	0	0	0	0
118294	7.25	104.3	4.95	10.35	1.28	0.02	3.88	1.16	359.5	208.16	2	64	5	5	125.5	80.5	84	151	63	90	100	27.6304	27	0	0	3	0	0	1	0	0	0	0	0	0	0	0	0	0	0	0	0	0	0	0	0	0	0	0
118296	4.69	101.2	4.67	16.72	0.88	0.02	2.15	2.41	330.5	186.35	1	57	4	9	123	70.5	70	170	65	92	100	22.4913	28	0	0	8	0	0	0	0	0	0	1	0	0	0	0	0	0	0	0	0	0	0	0	0	0	0	0
118297	4.19	113.4	5.05	17.06	1.29	0.01	1.33	0.92	313.8	157.69	1	60	4	9	122	79	52	160	70	85	97	27.3437	26	1	0	10	0	0	0	0	0	0	0	0	0	0	0	0	0	0	0	0	0	0	0	0	0	0	0
118301	4.86	117.2	5.3	34.65	1.35	0.02	2.05	0.5	302.7	186.4	1	73	6	0	168.5	78.5	67	165	65	90	99	23.8751	22	1	0	4	1	0	0	0	0	0	0	0	0	0	0	0	0	0	0	0	0	0	0	0	0	0	0
118302	6.52	106.5	5.37	17.75	1.98	0.02	2.38	1	213.3	147.99	2	76	6	0	123.5	74.5	71		45	72	90		14	0	1	17	0	0	0	0	0	0	0	1	0	0	0	1	0	1	0	0	1	1	1	1	0	0	0
118304	6.35	227.5	7.53	29.48	1.7	0.7	2.9	0.8	771.2	235.52	2	77	6	0	135.5	91	101	160	50	86	94	19.5312		0	0		0	0	0	0	0	0	0	0	0	0	0	0	0	1	0	0	0	0	0	0	0	0	0
118308	8.63	110.3	7.95	11.64	1.12	0.43	4.58	2.9	497.5	164.01	2	71	5	6	146.5	101.5	64	158	70	103	106	28.0404	20	0	0	6	1	0	0	0	0	0	1	0	0	0	0	0	0	0	0	0	0	0	1	0	0	0	0
118310	5.77	97.7	4.31	21.56	1.08	0.04	2.53	2.67	362.5	199.98	2	72	6	0	115.5	70.5	67	162	65	92	106	24.7676	19	1	0	25	1	1	0	0	0	0	0	0	0	0	0	1	0	0	1	0	0	1	0	0	0	0	0
118311	5.49	125	5.03	23.71	1.34	0.01	2.56	0.71	290.7	144.46	1	69	4	9	132.5	74.5	69	167	60	85	98	21.5139	27	0	0	5	1	1	0	0	0	0	1	0	0	0	0	0	0	0	0	0	0	0	0	0	0	0	0
118319	5.79	87	5.79	16.7	0.95	0.01	2.87	2.84	274	166.17	2	55	5	6	154	86.5	71	160	66	76	90	25.7812	29	0	1	14	0	0	0	0	0	0	1	0	0	0	0	0	0	0	0	0	0	0	0	0	0	0	0
118323	6.15	99.6	5.54	17.48	1.22	0.26	3.2	1.03	327.7	189.1	2	56	6	0	155.5	88	71	160	60	99	110	23.4375	27	0	0	21	1	0	0	0	0	0	1	0	0	0	0	0	1	1	0	0	0	0	0	0	0	0	0
118324	8.47	94.6	5.26	17.77	1.74	0.03	4.06	1.87	379.2	274.45	2	70	5	3	135	74	70	141	55	96	102	27.6646	27	1	1	6	1	0	0	0	0	0	0	0	0	0	0	0	0	0	0	0	0	0	0	0	0	0	0
118325	7.28	97.7	4.74	13.65	1.45	0.15	3.45	2.01	188.7	124.52	2	57	4	8	116.5	71	70	157	60	95	106	24.3418	30	0	0	15	0	0	0	0	0	0	1	0	0	0	0	1	0	0	0	0	0	0	0	0	0	0	0
118327	6.5	115.3	5.81	24.25	2.15	0.01	2.39	0.86	331.2	246.36	1	56	5	3	140	68.5	75	178	65	89	96	20.5151	23	0	1	10	0	0	0	0	0	0	0	0	0	0	0	0	0	0	0	0	0	0	0	0	1	0	0
118330	5.32	112.2	13.04	15.3	1	0.01	2.82	1.49	356.5	171.65	2	78	6	0	194.5	79	63		45	85	92		17	0	0	4	1	0	0	0	0	0	0	1	0	0	0	0	0	0	0	0	0	0	0	0	0	0	0
118331	5.56	103.4	5.03	10.45	1.1	0.08	2.29	2.01	329.7	191.3	2	64	4	7	150	81.5	68	157	70	92	102	28.3987	30	0	0	4	1	0	0	0	0	0	0	0	0	0	0	0	0	0	0	0	0	0	0	0	0	0	0
118334	5.89	98.6	5.94	10.04	1.67	0.02	2.37	0.6	284	171.21	1	60	5	4	132.5	84.5	84	160	60	88	94	23.4375	27	1	1	4	0	0	0	0	0	0	0	0	0	0	0	0	0	0	0	0	0	0	0	0	0	0	0
118338	5.61	112.8	13.53	10.98	1.37	0.01	2.56	1.12	304.9	290.58	2	65	5	6	128.5	76	90	157	72	99	110	29.2101	23.5	1	0		0	0	0	0	0	1	0	0	0	0	0	0	0	0	0	0	0	0	0	1	0	0	0
118339	5.07	111.5	4.88	11.4	1.26	0.02	2.27	0.92	239.1	186.35	2	58	5	4	122	84	75	160	70	95	105	27.3437	28	0	1	12	0	0	0	0	0	0	0	0	0	0	0	0	0	0	0	0	0	0	0	0	0	0	0
118340	5.98	121.3	5.06	18.06	1.32	0.01	2.99	0.85	338.2	228.76	1	71	5	3	115.5	75	74	167	60	89	98	21.5139	28	0	0	11	0	0	0	0	0	0	0	0	0	0	0	1	1	1	0.5	0	0	0	0	0	1	0	0
118341	7.29	87.3	5.76	15.6	1.4	0.01	3.64	1.21	183	100.56	2	62	6	0	150.5	86.5	67	155	60	93	103	24.974	18	0	1	19	1	0	0	0	0	0	0	0	0	0	0	0	0	0	0	0	0	0	0	0	0	0	0
118342	3.74	139.8	5.08	23.81	1.19	0.62	1.34	0.74	343.6	101.51	1	76	5	2	169	85.5	64	170	55	71	88	19.0311	25	0	0	0	0	0	0	0	0	0	0	0	0	0	0	0	1	0	0	0	0	0	0	0	0	0	0
118349	5.02	93	4.71	17.67	0.97	0.06	2.33	1.65	262.6	324.12	2	57	6	0	100	83	70	150	50	81	95	22.2222	21	1	1	5	0	0	0	0	0	0	0	0	0	0	0	0	0	0	0.5	0	0	0	0	0	0	0	0
118351	5.55	110.3	5.67	14.23	1.48	0.32	1.81	1.62	247.5	153.03	2	72	6	0	112.5	73.5	72	154	70	90	111	29.5159	23	0	0	4	1	1	0	0	1	0	0	0	0	0	0	1	0	0	0	0	0	0	0	0	0	0	0
118352	5.78	96.4	6.05	14.65	1.45	0.02	2.49	1.65	127.5	151.14	1	74	6	0	167.5	73.5	60	160	53	91	95	20.7031	29	1	0	5	1	0	0	0	0	0	0	0	0	1	0	0	0	0	0	1	1	1	1	1	0	0	0
118356	5.93	102.4	5.92	18.24	0.97	0.01	2.88	2.78	394.5	101.32	2	64	6	0	135.5	75.5	76	152	63	96	103	27.268	14	1	0		0	0	1	0	0	0	0	0	0	0	0	0	0	1	0.5	1	1	1	1	1	0	0	0
118359	10.64	122.5	15.87	39.37	1.13	0.47	6.01	3.34	257.4	227.65	2	74	5	4	155	95	86	160	60	97	105	23.4375	24	0	0	3	1	0	0	0	0	0	1	0	0	0	0	0	0	0	0.5	0	0	0	0	0	0	0	0
118360	5.06	87	5.27	17.2	1.18	0.01	2.26	1.42	232	175.4	2	76	6		144	81	70	154		76	87		18	0	0	3	0	0	0	0	0	0	0	0	0	0	0	0	0	0	0	0	1	1	1	0	0	0	0
118361	8.2	115.6	5.24	22.71	1.28	0.02	4.2	2.81	299.5	260.69	2	79	6	0	132.5	73.5	62	157		99	108			1	0		0	0	0	0	0	0	0	0	0	0	0	0	0	0	1	0	0	0	0	0	0	0	0
118363	8.17	126.3	5.27	22.02	1.23	0.03	4.29	2.46	368.1	145.35	2	72	6	0	141.5	70	64	165	62	85	101	22.7732	21	1	1	18	1	0	0	0	0	0	0	0	0	0	0	0	0	0	0	0	1	1	1	0.5	0	0	0
118373	6.12	97.7	5.05	38.85	1.4	0.04	2.88	1.12	219.3	170.09	2	77	6	0	140	76	78	145	45	92	98	21.4031	17	0	0	21	1	0	0	0	0	0	0	1	0	0	0	0	0	0	0	0	0	1	1	0.5	0	0	0
118374	5.49	126.6	5.27	16.9	0.95	0.01	2.87	1.46	345.1	195.38	1	80	4	1	126	66.5	51	178	65	90	100	20.5151	27	0	1	3	0	0	0	1	0	0	0	0	0	1	0	0	1	0	0	0	0	0	0	0	0	0	0
118377	5.19	111.5	5.93	18.1	0.79	0.01	2.79	1.29	237.7	182.73	2	69	6	0	132.5	90	73	150	56	96	115	24.8889	28	0	0	1	0	0	0	0	1	0	0	0	0	0	0	0	0	0	0.5	0	0	0	0	0	0	0	0
118383	5.19	105.2	5.17	10.75	1.15	0.02	2.43	0.81	345.3	183.3	1	75	4	9	140	70	65	164	60	93	102	22.3081	25	0	0	8	0	0	0	1	1	0	0	1	0	0	0	0	0	0	0	0	0	0	0	0	0	0	0
118863	7.03	149.9	4.8	35.39	1.51	0.01	3.51	1.49	504.4	243.88	1	66	6	0	148	77	75	165	71	88	96	26.079	24	0	0	3	0	0	0	0	0	0	0	0	0	0	0	0	0	0	0	0	0	0	0	0.5	0	0	0
118865	6.71	117.8	4.52	17.88	1.6	0.01	3.03	1.08	252.4	139.08	1	55	5	5	130.5	72.5	75	180	65	78	96	20.0617	27	0	1	1	0	0	0	0	0	0	0	0	0	0	0	0	0	0	0	0	0	0	0	0	0	0	0
118867	4.83	148	6.96	28.52	0.96	0.07	2.5	0.83	329.4	203.1	1	55	4	10	137	75	68	170	70	92	105	24.2215	22	0	1	13	1	0	0	0	0	1	0	0	0	0	0	0	0	0	0	1	1	1	1	0.5	1	0	1
118869	4.29	123.2	4.74	13.88	1.71	0.01	1.19	0.89	233.8	255.94	1	55	6	0	147	99	80	170	56	73	87	19.3772	24	0	0	3	0	0	1	0	0	0	0	0	0	0	0	0	0	0	0	0	0	0	0	0	0	0	0
118871	5.84	109	4.93	12.14	1.31	0.01	2.65	1.31	344.2	211.34	1	55	5	4	136	87.5	77	167	65	89	101	23.3067	28	0	0	2	0	0	0	0	0	0	0	0	0	0	0	0	0	0	0	0	0	0	0	0	0	0	0
118873	4.66	126.6	5.14	13.43	1.54	0.01	1.66	0.58	367.9	104.99	1	55	4	9	139.5	94.5	79	170	85	97	107	29.4118	27	0	1	13	0	0	0	0	0	0	0	0	0	0	0	0	0	0	0.5	0	0	0	0	0	0	0	0
118876	5.59	82	4.83	12.28	1.59	0.01	2.3	0.58	209	255.75	1	55	5	4	167	85	68	162	55	90	105	20.9572	25	0	0	4	0	0	0	0	0	0	0	0	0	0	0	0	0	0	0	0	0	0	0	0	1	0	0
118877	3.95	93.9	4.35	12.98	0.82	0.01	1.79	1.27	315.4	84.95	2	55	5	6	109	71	80	155	45	89	96	18.7305	19	0	0	11	0	0	0	0	0	0	1	0	0	0	0	0	1	1	0.5	0	0	0	0	0	0	0	0
118878	5.04	100.5	4.65	12.43	1.06	0.1	2.57	1.2	297.6	153.32	2	55	6	0	116.5	79.5	88	150	65	100	110	28.8889	28	1	1	7	0	0	0	0	0	0	0	0	0	0	0	0	0	0	0.5	0	0	0	0	0	0	0	0
118879	7.17	89.8	5.11	33.55	1	0.02	2.85	3.92	167.6	63.06	2	55	6		111	75.5	75	160	50	75	90	19.5312	14	1	1	9	0	0	0	0	0	0	0	0	0	0	0	0	0	0	0.5	0	0	0	0	0	0	0	0
118881	5.93	86.7	4.9	8.03	1.3	0.44	2.78	1.56	349.8	218.95	2	55	6	0	150	77	95	160	51	92	104	19.9219	20	0	1	1	0	0	0	0	1	0	0	0	0	0	1	0	0	0	0	0	0	0	0	0	0	0	0
118883	5.22	83.2	4.62	18.98	1.22	0.01	2.39	0.56	167.7	86.72	2	55	4	9	120	59.5	66	162	55	76	97	20.9572	28	0	0	9	0	0	0	0	0	0	0	0	0	0	0	1	0	1	0.5	0	0	0	0	0	0	0	0.5
118884	6.66	93.9	5.64	16.34	1.29	0.01	3.3	1.1	283.2	85.11	2	55	6	0	154	97	77	160	75	92	114	29.2969	0	1	1	3	0	0	0	1	0	0	0	0	0	0	0	0	0	0	0	0	0	0	0	0.5	0	0.5	0
118885	6.45	91.4	5.1	11.74	1.3	0.16	3.22	1.5	487.4	176.46	2	55	1	11	167.5	82	80	152	76	105	120	32.8947	24	0	1	12	1	0	0	0	0	0	0	0	0	0	0	1	0	1	0	1	1	1	1	1	1	1	1
118887	5.44	122.8	4.51	12.78	1.24	0.01	2.52	1.3	379.8	86.4	1	56	4	9	149.5	88	64	170	60	82	95	20.7612	27	0	0	11	0	0	0	1	0	0	1	0	0	1	0	0	0	0	0.5	0	0	0	0	0	0	0	0
118890	5.22	113.7	4.05	14.65	1.05	0.01	2.64	1.28	387.6	153.61	1	57	4	9	133.5	80	60	173	60	78	90	20.0474	23	0	0	14	1	0	0	1	0	0	0	0	0	0	0	0	0	0	0.5	0	0	0	0	0	0	0	0
118892	5.45	143.9	4.54	24.36	1.38	0.01	2.39	0.98	269.9	156.51	1	57	5	5	132	87	49	173	72	89	104	24.0569	29	0	0	4	0	0	1	0	0	0	1	0	0	0	0	0	0	0	0.5	0	0	0	0	0	0	0	0
118893	4.31	99	4.27	12.9	1.16	0.12	1.82	0.86	172.3	81.68	1	57	6	0	127.5	72.5	69		60	76	89			0	0		0	0	0	0	0	0	0	0	0	0	0	0	0	0	0.5	0	0	0	0	0	0	0	0
118894	6.42	129.1	4.93	10.47	1.3	0.01	3.28	0.77	252.6	258.74	1	58	5	5	144	93.5	62	171	60	76	100	20.5191	24	1	0	12	0	0	0	0	0	0	0	0	0	0	0	0	0	0	0	0	0	0	0	0	0	0	0
118895	7.02	121	5.88	16.61	1.18	0.01	3.79	1.83	300.8	229.95	1	58	5	6	121	77.5	67	175	75	90	100	24.4898	30	0	0	10	0	0	0	0	0	0	0	0	0	0	0	0	0	0	0	0	0	0	0	0	0	0	0
118896	7.32	120.6	5.18	13.63	1.59	0.02	3.71	1.52	403.4	41.75	1	59	5	6	137	90.5	70	170	65	87	95	22.4913	29	0	0	7	0	0	0	0	0	0	0	0	0	0	0	0	0	0	0	0	0	0	0	0	0	0	0
118905	4.4	100.5	4.28	16.58	0.93	0.32	2.03	0.96	261.4	197.84	1	60	5	5	118	73.5	68	170	60	90	98	20.7612	26	1	1	2	0	0	0	0	0	0	0	0	0	0	0	0	0	0	0	0	0	0	0	0	0	0	0
118908	5.53	89.8	6.77	14.74	0.92	0.13	2.77	1.78	326.7	251.01	2	60	5	3	138.5	80.5	70	165	76	105	112	27.9155	28	0	0	3	1	1	0	0	0	0	1	0	0	0	0	0	0	0	0	0	0	0	0	0	0	0	0
118911	6.89	84.5	6.22	19.63	1.13	0.02	3.5	2.62	208	256.96	2	60	5	2	166.5	92	76	155	55	86	99	22.8928	11	1	1	3	1	0	0	0	0	0	0	0	0	0	0	0	0	1	0	0	0	1	0	0	0	0	0
118912	6.11	107.4	4.87	12.97	1.49	0.01	2.61	1.28	224.6	154.08	2	60	5	5	103.5	64.5	66	161	53	76	93	20.4467	28	0	0	8	0	0	0	0	0	0	0	0	0	0	0	0	0	0	0	0	0	0	0	0	0	0	0
118913	7.19	100.2	6.05	14.62	1.03	0.02	3.86	2.48	348.3	192.87	2	60	5	6	114	63.5	76	150	53	80	95	23.5556	28	0	1	6	0	0	0	0	0	1	0	0	0	0	0	0	1	0	0	0	0	0	1	0.5	0	0	0
118914	6.57	129.5	6.72	6.4	1.32	0.01	3.27	2.08	307.8	186.97	2	60	5	3	135	86.5	71	175	70	98	107	22.8571	24	0	1	6	0	0	0	0	0	0	0	0	0	0	0	0	0	0	0.5	0	0	0	0	0	0	0	0
118920	5.64	118.1	4.75	13.65	1.46	0.08	2.44	1.09	380.2	132.47	1	61	4	6	115.5	72	81	170	63	86	95	21.7993	27	0	1	5	0	0	0	0	0	0	0	0	0	0	0	0	0	0	0	0	0	0	0	0	0	0	0
118921	6.41	138.6	6.37	31.81	1.25	0.02	3.13	1.37	320.7	176.18	1	61	5	6	144	79.5	62	157	75	102	105	30.4272	22	1	1	9	0	1	0	0	0	0	1	0	0	0	0	0	0	1	0	0	0	0	0	0	0	0	0
118925	7.62	110	6.32	11.37	1.33	0.01	4.18	1.48	356.3	74.09	1	61	6	0	151.5	97	70	170	70	105	120	24.2215	22	0	1	7	1	0	0	0	0	0	0	0	0	1	0	0	0	0	0.5	0	0	0	0	0	0	0	0
118929	7.79	91.4	5.19	14.38	1.46	0.01	3.97	1.38	371	184.23	2	61	6	2	128.5	77.5	76	160	67	120	100	26.1719	20	1	0	25	0	0	0	0	0	0	0	0	0	0	0	0	0	0	0	1	1	1	1	1	1	1	0.5
118930	6.37	86.4	5.85	17.06	1.17	0.01	3.38	0.69	125.7	251.39	2	61	6	0	123	76.5	75	145	45	87	98	21.4031	6	0	1	3	0	0	0	0	0	0	0	0	0	0	0	0	1	0	1	0	0	0	0	0	0	0	0
118939	5.41	97.4	6.89	10.48	1.07	0.01	2.88	1.12	426.7	98.51	2	62	4	9	129	77	57	170	65	92	101	22.4913	27	0	0	3	1	0	0	0	0	1	0	0	0	0	0	0	0	0	0	0	0	0	0	0	0	0	0
118940	4.34	109.6	4.82	59.93	0.78	0.17	2.15	1.6	317.8	110.24	2	62	4	9	116.5	77	79	158	137	92	102	54.879	29	0	1	2	0	0	0	0	0	0	0	0	0	0	0	0	0	1	0	0	0	0	0	0	0	0	0
118943	6.25	163.1	8.08	13.76	1.15	0.04	3.09	1.32	301.9	155.04	2	62	5	6	105	63	78	165	50	81	92	18.3655	28	1	1	5	0	0	0	0	0	1	0	0	0	0	0	0	0	0	0.5	0	0	0	0	0	0	0	0
118944	6	97.4	4.69	9.89	1.63	0.01	2.62	1.16	232.7	78.52	2	62	6	0	133	81.5	74	150	45	74	88	20	19	0	0	17	0	0	0	0	0	0	0	0	0	0	0	0	0	0	0	0	0	0	0	0	0	0	0
118947	5.67	114.7	4.48	13.44	1.46	0.01	2.58	0.64	264.5	200.92	1	63	4	9	122.5	71	82	173	61	77	94	20.3816	30	1	1	2	0	0	0	0	0	0	0	0	0	0	0	0	0	0	0	0	0	0	0	0	0.5	0	0
118951	3.7	110.3	4.71	16.23	1.01	0.17	1.59	0.58	265.6	145.88	1	63	5	6	141.5	79.5	90	160	100	80	98	39.0625	27	0	0	4	0	0	0	0	0	0	1	0	0	0	0	1	1	0	0.5	0	0	0	0	0	0	0	0
118952	6.1	124.1	5.22	43.11	1.14	0.01	3.1	1.02	386.3	72.04	1	63	5	6	174.5	105	65	160	65	91	102	25.3906	27	0	1	4	1	0	0	0	0	0	0	0	0	1	0	0	0	0	0	0	0	0	0	0	0	0	0
118954	6.53	111.5	8.64	35.74	1.04	0.01	3.57	1.7	281.9	64.13	1	63	5	2	135.5	73	72	164	57	82	92	21.1927	19	0	1	6	0	1	0	0	0	0	0	0	0	0	0	0	0	0	0	0	0	0	0	0	0	0	0
118956	5.62	88.3	5.11	43.64	1.31	0.08	2.37	1.99	227.2	257.68	2	63	5	4	134.5	80.5	76	148	45	77	92	20.5442	22	0	1	17	0	0	0	0	0	0	0	0	0	0	0	0	0	0	0	0	0	1	0	0	0	0	0
118957	3.82	114.4	4.83	22.11	1.26	0.04	1.14	2.54	545.9	77.35	1	64	6	1	149	91	65	160	63	92	102	24.6094	16	1	1	10	0	0	0	0	0	0	0	0	0	0	0	0	0	0	0.5	0	0	1	1	0	0	0	0
118959	6.39	107.1	4.42	15.52	1.94	0.03	2.49	0.96	470.7	74.37	1	64	4	9	117.5	66	77	170	75	86	94	25.9516	27	0	1	5	0	0	0	0	0	0	0	0	0	0	0	0	0	0	0	0	0	0	0	0	0	0	0
118960	5.62	110.6	4.31	13.55	0.91	0.04	3	1.38	297.6	121.33	1	64	5	5	123.5	74	56	172	70	89	102	23.6614	18	0	0	18	0	0	0	0	0	0	1	0	0	0	0	0	0	0	0	1	1	1	1	1	0	0	0
118961	5.54	95.2	5.04	15.44	1.05	0.01	2.77	0.94	296.6	76.63	1	75	4	6	151.5	77	82	170	71	89	102	24.5675	26	0	0	17	0	0	0	0	0	0	0	0	0	0	0	0	0	0	0.5	0	0	0	0	0	0	0	0
118963	5.92	95.5	4.81	10.94	1.15	0.01	3.01	1.65	305.7	104.21	2	64	4	9	137	75.5	64	160	60	97	97	23.4375	30	0	0	10	0	0	1	0	0	0	0	0	0	0	0	0	0	0	0	0	0	0	0	0	0	0	0
118965	3.7	96.4	4.81	12.05	1	0.02	1.41	1.25	199.6	78.38	2	64	5	3	138.5	88	76	158	52	81	92	20.83	22	1	1	10	0	0	0	0	0	0	0	0	0	0	0	0	1	0	0	0	0	0	1	0.5	0	0	0
118966	5.4	140.5	5.2	36.16	0.99	0.04	2.76	0.97	327.5	72.99	1	65	4	7	117.5	72.5	74	166	70	90	101	25.4028	30	0	0	3	0	0	0	0	0	0	0	0	0	0	0	0	0	0	0	0	0	0	0	0	0	0	0
118967	5.65	209.3	4.89	30.05	1.19	0.02	2.65	1.15	462	64.62	1	65	4	8	154	73	68	165	65	94	104	23.8751	25	0	0	6	0	0	0	0	0	0	0	0	0	0	0	0	0	0	0	0	0	0	0	0	0	0	0
118969	6.56	118.4	5.53	16.29	1.39	0.01	3.28	0.88	359.7	95.24	1	65	5	6	109.5	72.5	76	167	55	81	97	19.721	26	0	0	8	0	0	0	0	0	0	1	0	0	0	0	1	0	0	0	0	0	0	0	0	0	0	0.5
118970	3.97	113.7	4.56	95.06	1.25	1.35	1.48	0.7	388.1	101.89	1	65	5	4	154.5	73	80	173	55	81	94	18.3768	16	0	0	8	0	0	0	0	0	0	0	0	0	0	0	0	0	0	0	0	0	0	0	0	0	0	0
118971	8.08	123.5	9.82	15.77	1.18	0.13	4.29	2.92	338.7	192.64	2	65	5	1	146.5	70.5	94	157	70	98	114	28.3987	27	0	1	8	1	0	0	0	0	0	1	0	0	0	0	0	0	0	0	0	0	0	0	0	0	0	0
118972	8.09	102.1	7.68	11.59	1.85	0.11	3.85	1.45	254.9	391.56	2	65	6	0	152.5	65.5	81	160	80	122	118	31.25	19	0	0	11	0	1	0	0	0	1	0	0	0	0	0	0	0	0	0	0	0	1	1	0	0	0	0
118974	5.87	93.3	4.52	12.1	1.76	0.02	2.26	0.92	161.1	105.39	2	65	4	9	151	90.5	66	158	50	79	85	20.0288	28	0	1	16	1	1	0	0	0	0	0	0	0	0	0	0	1	0	0	0	0	0	0	0.5	0	0	0
118975	5.51	114.7	4.62	65.93	0.99	0.21	2.81	1.67	513.2	153.84	2	65	4	9	139.5	66	75	164	72	101	104	26.7698	30	0	0	10	1	0	0	0	0	0	0	0	0	0	0	0	0	0	0	0	0	0	0	0	0	0	0
118976	5.31	90.8	4.61	10.04	1.49	0.01	2.2	0.68	307.6	196.9	2	65	6	0	128	66.5	56	150	42	76	90	18.6667	15	0	0	11	0	0	0	0	0	0	0	0	0	0	0	0	0	0	0	0	0	0	0	0.5	0	0	0
118977	7.74	96.1	4.77	12.49	1.61	0.01	3.88	1.04	316.6	140.6	2	65	6	0	144.5	74	84	160	58	87	98	22.6562	19	0	1	12	1	1	0	0	0	0	1	0	0	0	0	0	0	0	0	0	0	0	0	0	0	0	0
118981	5.7	93	4.74	13.33	1.61	0.01	2.35	0.73	350.3	249.7	1	66	4	9	105	48.5	55	165	57	76	91	20.9366	29	0	1	6	0	0	0	1	0	0	1	0	0	0	0	1	0	0	0.5	0	0	0	0	0	0	0	0
118982	5.85	99.9	5.11	66.98	1.3	0.1	2.72	0.85	375.4	151.48	1	66	5	3	116.5	64.5	77	170	62	90	100	21.4533	22	0	1	6	0	0	0	0	0	0	0	0	0	0	0	0	0	0	0	1	1	1	1	0.5	0	1	0
118992	6.09	106.2	5.16	11.85	1.83	0.15	2.38	0.74	225.1	207.81	1	67	4	8	109	67.5	64		55	71	91		26	0	1	3	0	0	0	0	0	0	0	0	0	0	0	0	0	0	0	0	0	0	0	0	1	0	0
118993	6.02	117.5	4.7	16.49	1.9	0.03	2.19	0.69	354	90.54	1	67	4	9	131	91	100	170	65	82	99	22.4913	30	0	1	11	0	0	1	0	0	0	0	0	0	0	0	0	0	0	0	0	0	0	0	0	0	0	0
118995	5.24	106.8	4.34	18.48	1.31	0.01	2.4	0.6	303.5	157.47	1	67	5	6	121	65	61	170	60	79	93	20.7612	30	0	0	11	0	0	0	0	0	0	1	0	0	0	0	0	0	0	0	0	0	0	0	0	0	0	0
118997	5.94	101.2	4.19	31.75	1.37	0.01	2.97	0.52	282.4	62.36	2	67	6	0	143.5	68	69	163	60	86	96	22.5827	19	1	1	10	0	0	0	0	1	0	0	0	0	0	0	0	0	1	0	0	0	0	1	0.5	0	0	0
118998	5.31	116.2	4.24	16.72	1.6	0.03	2.09	0.94	378	179.39	2	67	4	10	150	102	73	162	80	74	93	30.4832	27	0	0	7	0	0	0	0	0	0	0	0	0	0	0	0	0	0	0	0	0	0	1	0	0	0	0
118999	6.45	150.2	6.38	17	1.15	0.65	3.02	2.9	467.8	89.2	2	67	5	7	125.5	63.5	70	165	60	92	102	22.0386	28	1	0	14	1	1	0	1	0	0	0	0	0	1	0	1	0	0	0	0	0	0	0	0.5	0	0	0.5
119000	5.75	92.7	4.57	10.15	1.24	0.07	2.85	1.17	245.9	243.16	2	67	5	6	107	58	71	150	50	70	81	22.2222	30	0	0	5	0	1	0	0	0	0	0	0	0	0	0	0	0	0	0.5	0	0	0	0	0	0	0	0
119001	6.08	99.6	4.92	16.59	1.14	0.01	3.21	0.78	355.7	132.55	2	67	5	6	137	84	103	155	55	84	98	22.8928	28	0	1	9	1	0	0	0	0	0	1	0	0	0	0	0	0	0	0	0	0	0	0	0.5	0	0	0
119002	5.97	103.7	4.91	12.76	1.07	0.09	3.02	1.55	329.1	88.36	2	75	5	4	137	72.5	59	160	50	86	96	19.5312	25	0	0	1	0	0	0	0	0	0	0	0	0	0	0	0	0	0	0	0	0	0	0	0	0	0	0
119003	8.1	127.9	5.82	13.9	1.82	0.01	3.96	1.1	321	82.44	1	68	5	2	168	99	86	165	55	91	93	20.202	21	1	0	11	1	0	0	0	0	0	0	0	0	0	0	0	0	0	0	0	0	1	0	0	0	0	0
119004	6.25	116.6	5.03	18.35	1.25	0.03	3.32	0.76	438.7	81.68	1	68	3	12	168.5	85.5	76	162	55	86	91	20.9572	28	0	0	5	1	0	0	0	0	0	0	0	0	0	0	0	0	0	0	0	0	0	0	0	0	0	0
119005	6.24	141.1	5.38	16.47	2.53	0.01	1.8	0.49	292.6	151.32	1	68	5	3	113.5	68.5	61	163	53	90	85	19.9481	28	1	0	3	0	0	0	0	0	0	0	0	0	0	0	0	0	0	0	0	0	0	0	0	0	0	0
119007	5.28	84.8	5.02	14.89	1.4	0.18	2.15	1.22	262.2	113.59	1	68	5	5	122.5	80.5	73	175	58	74	88	18.9388	29	1	1	5	0	0	0	1	0	0	0	0	0	0	0	0	0	0	0	0	0	0	0	0	0	0	0
119008	5.99	111.5	5.54	20.72	1.25	0.06	2.97	1.28	250.8	191.99	1	68	3	9	120.5	71.5	79	165	60	76	92	22.0386	27	0	1	5	0	1	0	0	0	0	0	0	0	0	0	0	0	1	0	0	0	1	0	0	0	0	0
119011	5.73	81.4	5.23	16	1.11	0.01	2.67	1.98	292.9	167.29	2	68	5	4	135.5	80	67	144		85	92		20.5	1	1	9	0	0	0	0	0	0	0	0	0	0	0	0	1	0	0	0	0	1	0	0	0	0	0
119012	6.05	103.4	6.28	15.86	1.13	0.01	2.93	2.2	356.8	218.95	2	57	5	6	167.5	90	75	156	60	90	102	24.6548	29	1	0	10	1	0	0	0	0	0	1	0	0	0	1	0	1	0	0.5	0	0	1	0	0	0	0	0
119013	6.04	92.4	4.31	37.39	1.15	0.01	3.07	1.52	330.7	88.36	2	68	6	0	140	85	70	160	65	90	100	25.3906		0	0		1	0	0	1	0	0	0	0	0	0	0	0	0	0	0	0	0	0	0	0	0	0	0
119014	7.53	121.3	4.94	14.19	1.63	0.02	3.57	1.35	392.1	89.36	2	68	4	9	119	70.5	80	155	65	95	96	27.0552	29	0	1	11	0	0	0	0	0	0	0	0	0	1	0	0	0	0	0.5	0	0	0	0	0	0	0	0
119015	6.31	92.4	4.51	33.63	1.2	0.01	3.24	1.14	291.6	84.32	2	68	5	6	119	58.5	68	160	55	80	95	21.4844	27	0	1	5	0	0	0	0	0	0	1	0	0	0	0	0	0	0	0.5	0	0	0	0	0	0	0	0
119016	6.33	103.7	5.08	14.98	1.29	0.01	3.31	0.79	214.3	174.18	2	68	5	6	140.5	87.5	77	170	70	97	106	24.2215	27	0	0	3	0	0	0	0	0	0	0	0	0	0	0	0	0	0	0	0	0	0	0	0	0	0	0
119020	6.1	112.8	5.21	15.42	1.14	0.03	3.08	1.55	249.7	87.7	1	69	5	2			68	173	85	120	140	28.4005	28	0	0	3	0	0	0	0	0	0	1	0	0	0	1	0	0	0	0	0	0	0	0	0	1	0	0
119021	5.86	75.1	4.2	11.86	2.06	0.02	1.9	0.98	206	137.53	2	69	6	2	146.5	83.5	73	163	56	80	89	21.0772	15	0	1	14	0	1	0	0	0	0	0	1	0	0	0	0	0	0	0	0	0	0	0	0	0	0	0
119022	5.44	133.2	4.66	21.85	0.84	0.17	2.79	1.81	577.1	113.38	2	69	6	0	146.5	74	68	165	50	83	109	36.7309	18	0	0	3	0	0	0	0	0	1	0	0	0	0	0	0	0	0	0	0	0	1	1	0	0	0	0
119024	4.39	125	4.75	16.19	1.55	0.01	1.33	0.77	407.9	188.43	2	69	5	3	132	53.5	73	150	35	60	70	15.5556	30	1	1	14	1	1	0	0	0	0	0	1	0	0	0	0	0	1	0	0	0	0	0	1	0	0	0
119025	6.53	104.9	4.38	17.62	1.02	0.27	3.49	1.65	287.2	111.07	2	69	5	1	125	71.5	80	160	60	86	100	23.4375	26	0	1	13	0	0	0	0	0	0	0	0	0	1	0	0	1	0	0	0	0	0	0	0	0	0	0
119027	6.25	94.9	8.03	16.35	1.07	0.03	3.07	2.69	215.8	206.76	2	69	5	6	129.5	70.5	69	157	65	92	101	26.3702	27	0	1	2	1	0	0	0	0	0	0	0	0	0	0	0	1	0	0.5	0	0	0	0	0	0	0	0
119031	4.95	121.6	4.81	17.68	1.46	0.01	1.99	0.94	409.6	209.57	1	70	5	6	132.5	64.5	76	170	70	88	95	24.2215	24	0	0	11	0	0	0	0	0	0	0	0	0	0	0	0	0	0	0.5	0	0	0	0	0	0	0	0
119032	5.17	122.8	18.63	14.85	1.19	1.06	2.36	1.5	319.3	415.58	2	70	6	0	123	78	115	153	49	92	99	20.9321	16	0	1	8	0	0	0	0	0	1	1	0	0	0	0	0	0	1	0	0	1	1	1	0.5	0	0	0
119034	5.77	107.8	8.21	13.94	1.5	0.01	2.54	0.71	308.5	156.49	1	71	5	3	140	78.5	76	170	55	78	95	19.0311	26	0	0	2	1	1	0	0	0	1	0	0	0	0	0	0	0	0	0	0	0	0	0	0	0	0	0
119035	9.07	123.5	6.35	42.26	1.32	0.15	5.04	2.46	376.5	153.13	1	71	5	1	131	89	97	164	70	94	103	26.0262	28	0	1	7	0	0	0	0	0	0	0	0	0	0	0	0	0	0	0	0	0	0	0	0	0	0	0
119037	6.76	122.8	5.48	21.45	1.22	0.09	3.8	0.94	485.5	253.09	1	71	5	6	127.5	82.5	94	175	75	100	110	24.4898	29	0	1	4	0	0	0	0	0	0	0	0	0	0	0	0	1	0	0	0	0	0	0	0	0	0	0
119038	6.05	78.2	4.7	17.02	1.05	0.12	3.25	1.18	256.4	205	2	71	6	0	121	87	100	150	55	91	95	24.4444	19	0	1	9	0	1	0	0	0	0	0	0	0	0	0	0	0	1	0.5	0	0	0	0	0	0	0	0
119040	5.72	127.2	5.27	29.9	1.33	0.05	2.84	0.68	404.8	137.27	1	72	5	4	119.5	66.5	91	160	60	88	97	23.4375	23	0	1	9	0	0	0	0	0	0	0	0	0	0	0	0	1	1	1	0	0	0	0	0	0	0	0
119042	6.65	148.6	5.13	28.79	1.23	0.25	3.34	1.79	347.5	171.42	1	61	3	11	129	85	86	172	85	98	105	28.7317	30	1	0	1	1	0	0	0	0	0	0	0	0	0	0	0	0	0	0	0	0	0	0	0	0	0	0
119043	5.04	95.5	4.99	10.91	0.81	0.15	1.73	4.41	388.6	207.96	2	57	4	9	140	90	65	160	60	90	99	23.4375	30	0	0	12	0	0	0	0	0	0	0	0	0	0	0	0	0	0	0	0	0	0	0	0	0	0	0
120008	6.01	129.5	8.93	15.12	1.36	0.01	2.85	0.79	282.1	150.7	1	79	6	0	133.5	78	80	165	50	88	91	18.3655	23	0	1	1	0	0	0	0	0	1	0	0	0	0	0	0	0	0	0.5	0	0	0	0	0	0	0	0
120010	5.39	115.4	7.04	20.68	1.22	0.01	1.95	1.83	187.3	145.49	1	80	5	1	174.5	92	80	167	64	82	106	22.9481	17	0	1	2	0	0	0	0	0	1	0	0	0	0	0	0	0	0	0.5	0	0	0	1	0	0	0	0
120011	5.49	102.5	7.31	14.81	0.83	0.22	2.28	4.51	389	161.31	1	79	5	4	160.5	82	90	168	65	87	95	23.03	18	1	0	3	0	0	0	0	0	0	0	0	0	0	0	0	0	0	0	0	0	0	0	0.5	0	0	0
120012	4.76	95.8	5.49	175.9	1.08	1.44	2.16	1.01	265.2	175.25	1	81	5	4	123.5	56	82	160	60	105	105	23.4375	26	0	0	2	0	0	0	0	0	0	0	0	0	0	0	0	0	0	0	1	1	1	1	0.5	0	0	1
120016	7.9	117.5	5.26	32.12	1.73	0.01	4.3	0.97	408.1	439.21	1	80	5	3	139.5	81	77	172	60	95	104	20.2812	26	1	1	7	0	0	0	0	0	0	0	0	0	0	1	0	0	0	0	0	0	0	0	0	0	0	0
120020	7.11	97.6	4.94	24.86	1.51	0.01	3.85	0.74	286.2	165.62	1	79	5	5	161.5	85	68	166	67	96	110	24.3141	30	0	0	4	0	0	0	0	0	0	0	1	0	0	0	0	0	0	0	0	0	0	0	0	0	0	0
120023	6.38	115.7	5.36	12.99	1.25	0.02	3.33	1.43	319.7	108.81	1	82	5	3	166	75.5	76	160	70	91	114	27.3437	23	0	0	6	1	0	0	1	0	0	0	0	0	0	0	0	0	0	0	0	0	0	0	0	0	0	0
120050	6.55	90.2	5.15	18.5	1.41	0.61	3.23	1.32	305.6	219.35	2	84	6	0	159.5	76	79	150	45	83	100	20	21	0	0	5	1	0	0	0	0	0	0	0	0	0	0	0	1	0	0	1	1	1	1	0.5	1	0	1
120122	5.64	104.7	5.1	33.84	1.57	0.01	2.46	0.67	446.6	138.06	1	79	6	0	126.5	76	76	160	54	82	95	21.0937	19	0	0	4	0	0	0	0	0	0	0	1	0	0	0	0	0	0	0	0	0	0	0	0	0	0	0
120131	5.08	115.4	4.98	17.35	1.3	0.01	2.17	1.09	608.3	150.08	1	81	6	0	171.5	66.5	50	160	40	77	83	15.625	23	1	0	7	0	0	0	0	0	0	0	0	0	0	0	0	0	0	0	0	0	1	0	0	0.5	0	0
120135	6.94	88.1	5.06	21.41	1.39	0.01	3.71	0.91	417	162.14	2	78	6	0	131.5	64	76	150	60	97	103	26.6667	19	0	0	2	0	0	0	0	0	0	0	0	0	1	0	0	0	0	0	0	0	0	0	0	0	0	0.5
120136	5.29	116.9	4.38	43.35	1.26	0.46	2.47	0.65	324	142.39	1	79	5	6	136.5	78.5	53			75	94		16	0	1	7	0	1	0	0	0	0	0	0	0	1	0	1	0	1	0.5	0	0	1	0	1	0	0	1
120141	7.79	92.1	8.88	14.74	1.02	0.01	3.1	3.98	379.4	118.83	2	80	5	4	151.5	69	88			102	109		14	1	0	6	0	1	0	0	0	0	0	1	0	0	0	0	0	0	0	0	0	0	0	0	0	0	1
120147	5.71	155	5.48	49.24	1.29	0.03	2.6	1.81	428.9	160.15	1	79	6	0	134.5	72.5	82			81	88		12	0	1	7	1	1	0	1	0	0	0	1	0	1	0	1	0	0	0.5	0	0	0	0	1	0	0	0
120197	5.55	84.7	5.29	39.84	1.12	0.02	2.6	2.24	397.9	166.98	2	89	6	0	167	64	67	150	45	86	97	20	11	1	0	5	0	0	0	0	0	0	0	1	0	0	0	0	0	0	1	0	1	1	1	0.5	0	0	0.5
120252	5.44	123.1	7.84	15.08	0.84	0.02	2.52	3.39	345.9	165.51	2	75	6	0	204	89.5	78	145	60	93	94	28.5375	20	1	0	2	1	0	0	0	0	0	0	0	0	0	0	0	0	0	0	0	0	1	0	0.5	0	0	0
120254	8.73	120.6	5.5	44.43	1.46	0.02	4.97	1.53	307.9	131.94	1	74	5	6	149	89.5	68	168	67	92	101	23.7387	21	1	1	6	0	1	0	0	0	0	0	0	0	0	0	0	0	0	0	0	0	1	1	0	0	0	0
120255	6.48	87.2	4.8	20.52	1.14	0.04	3.42	1.85	395.8	154.51	2	74	6	0	138.5	71.5	75			86	98		15	1	1	7	0	0	0	0	0	0	0	0	0	0	0	0	0	0	0	1	1	1	1	0	0	0	0
120263	7.53	97.9	5.57	44.43	1.98	0.01	3.46	1.07	361.4	117.84	2	74	6	0	127.5	76	84			89	97		16	1	1	9	0	0	0	0	0	0	0	0	0	0	0	0	0	0	0.5	0	0	1	0	0	0	0	0
120267	6.81	85.3	5.55	18.1	0.95	0.75	4.02	1.86	458	181.21	2	76	6	0	144.5	80.5	72	150	59	96	107	26.2222	22	0	0	4	0	0	0	0	0	0	1	0	0	0	0	0	0	0	0	0	0	0	0	0	0	0	0
120269	6.36	73.4	4.45	18.67	1.79	0.01	2.64	0.92	306.2	140.58	2	73	5	1	149.5	69	64	148	41	76	85	18.718	22	0	0	3	0	0	0	0	0	0	0	0	0	0	0	0	0	0	0	0	0	1	0	0	0	0	0
120276	8.28	118.5	10.74	20.54	1.21	0.7	3.92	4.21	428.1	171.3	2	76	6	0	140	84.5	99	150	53	95	110	23.5556	20	0	0	1	0	0	0	0	0	1	0	1	0	0	0	0	0	0	0	0	0	0	0	0	0	0	0
120277	5.47	90.5	5.61	33.62	1.31	0.01	2.45	1.25	299.1	146.94	2	77	6	0	137	94.5	76	173	83	113	115	27.7323	21	0	0	3	0	0	0	0	0	0	0	0	0	0	0	0	0	0	0	0	1	1	0	0.5	0	0	0.5
120283	7.72	94.8	5.18	97.99	1.24	1.1	4.19	2.05	402.4	143.66	2	75	5	5	172.5	87	70	150	66	100	111	29.3333	26	0	0	6	0	0	0	0	0	0	1	0	0	0	0	0	0	0	0	1	1	1	1	1	0	0	0
120284	5.5	107.4	5.4	13.56	1.71	4.61	2.14	0.83	229.7	123.44	1	75	5	3	161	81.5	82	158	47	72	90	18.8271	24	1	1	4	0	0	0	0	0	0	0	0	0	0	0	0	0	0	0	0	0	0	0	0	0	0	0
120287	4.3	101.6	3.98	20.4	1.04	0.21	2.05	0.61	338.5	158.17	1	75	6	0	130.5	68.5	77	163		83	90			1	1		0	0	0	0	0	0	0	0	0	0	0	0	0	0	0	0	0	0	0	0	1	0	1
120305	8.94	98.8	4.56	30.1	1.69	0.08	4.43	2.43	385.2	180.47	2	75	6	0	145	69	82	150	43	76	88	19.1111	24	0	0	4	1	0	0	0	0	0	1	0	0	0	0	0	0	0	0.5	0	0	0	0	0.5	0	0	0
120308	6.69	90.5	5.19	16.84	1.6	0.12	3.22	1.35	412.2	177.45	2	73	5	0	148	80.5	82	160	50	84	88	19.5312	17	1	0	5	0	0	0	0	1	0	0	0	0	0	0	0	0	0	0	0	1	1	1	0.5	0	0	0
120312	7.37	110.2	5.71	22.94	1.16	0.03	3.89	2.93	464.4	157.89	2	74	6	0				162	80			30.4832	19	0	0	2	1	0	0	0	0	0	0	0	0	0	0	0	0	0	0	0	0	0	0	0	0	0	0
120314	6.92	92.1	12.72	156.51	1.26	0.16	3.58	2.02	283.2	153.79	2	73	6	0	167	91	78	150	70	105	113	31.1111	27	0	0	1	1	1	0	0	0	1	1	0	0	0	0	0	0	0	0	1	1	1	1	0	0	0	0
120317	7.01	85.9	5.88	13.36	1.7	0.4	3.25	1.32	360	144.26	2	74	4	8	159	83	90	157	65	98	105	26.3702	15	0	0	5	1	0	0	0	0	0	0	0	0	0	0	0	0	0	0	0	0	0	0	0	0	0	0
120320	6.49	88.1	4.59	11.37	1.13	0.01	3.43	1.47	323.1	157.11	2	76	6	0	126	74	71	160	57	99	97	22.2656	21	0	1	3	0	0	0	0	0	0	0	0	0	0	0	0	0	1	0	0	0	0	0	0	0	0	0
120323	5.87	85	5.13	100.46	1.52	0.13	2.65	0.92	348.2	153.31	2	76	5	1	123	74	78	145	50	89	101	23.7812	27	1	1	1	1	0	0	0	0	0	0	0	0	0	0	0	0	0	0	0	0	0	0	0	0	0	0
120326	9.87	139.6	7.26	13.35	1.55	0.07	4.45	3.71	562	131.99	2	76	6	0			78	158	55	88	99	22.0317	18	0	0	6	1	0	0	0	0	1	0	0	0	0	0	0	0	0	0	0	1	1	1	1	0	0	0
120343	6.82	97.3	5.39	19.46	1.13	0.02	3.34	2.56	447.9	185.81	2	78	6	0	187.5	92	76	157		93	110			1	0		0	0	0	0	0	0	0	0	0	0	0	0	0	0	0.5	1	1	1	1	1	0	0	0
120359	8.23	112.3	5.84	13.84	1.2	0.32	4.51	2.62	508.5	176.23	2	81	6	0	146.5	84	76	150	70	99	108	31.1111	19	0	0	1	1	0	1	0	0	0	1	0	0	0	1	0	0	0	0	0	1	1	0	0	0	0	0
120371	6.82	125.2	4.86	13.87	1.19	0.04	3.66	0.8	405.1	327.33	1	84	6	0	133.5	71	70	160	70	99	106	27.3437	18	1	0	6	1	0	0	0	0	0	0	0	0	0	0	0	0	0	0	1	1	1	1	1	0	0	1
120374	6.59	142.1	5.21	15.4	1.82	0.01	2.69	1.35	512.3	175.29	2	88	6	0	163	84.5	68			112	106		8	1	1	10	0	0	0	0	0	0	0	0	0	0	0	0	0	0	0	0	0	1	1	0.5	0	0	0
120380	5.37	88.1	5.61	13.29	1.3	0.09	2.33	1.66	396.5	152.45	2	84	5	0	141.5	79	89			85	101		18	1	0	9	0	0	0	0	0	0	1	1	0	0	0	0	0	1	0.5	0	0	1	1	0	0	0	0
120386	3.89	239	4.84	29.39	1.13	0.74	1.55	0.85	652.7	283.59	1	86	5	6	159	46	63			78	90		21	1	0	5	0	0	0	0	0	0	0	0	0	0	0	0	0	0	0	0	0	1	0	0	0	0	0
120403	5.72	94.2	4.94	22.18	1.67	0.05	2.41	1.03	413.5	211.88	2	83	6	0	165	85	90	160	50	89	98	19.5312	11	1	0	13	0	0	0	1	0	0	0	0	0	0	0	0	0	0	0	0	1	1	0	0	0	0	0
120409	5.51	124	4.95	22.93	1.29	0.01	2.62	1.17	345.1	164.35	2	84	6	0	148	104.5	82	150	55	94	99	24.4444	18	0	0	0	1	0	0	0	0	0	0	0	0	0	0	1	0	1	0	0	0	0	0	0	0	0	1
120603	6.34	118.8	5.64	17.7	1.02	0.21	3.47	2.31	327.1	93.21	2	74	4	9	173	91	80	155	45	80	90	18.7305	26	1	1	15	1	1	0	0	0	0	0	0	0	0	0	0	0	0	0.5	0	0	0	0	0	0	0	0
120604	5.93	87.8	7.77	16.11	0.95	0.09	2.78	3.81	416.8	99.32	2	72	6	0	202.5	100.5	82	160	58	99	116	22.6562	25	0	1	1	1	0	0	0	0	0	0	0	0	0	0	0	1	0	0.5	0	0	0	1	0	0	0	0
120609	5.69	137.2	4.36	28.21	1.02	0.04	3.07	1.48	506.8	115.29	1	72	4	9	143	88	66	168	82	98	105	29.0533	29	0	0	0	0	0	0	0	0	0	0	0	0	0	0	0	0	0	0	0	0	0	0	0	0	0	0
120611	5.71	112	5.7	17.14	1.07	0.15	3.08	1.28	490.1	277.82	1	73	6	0	181	63	70	160	70	89	109	27.3437	19	1	1	1	1	1	0	1	0	0	0	0	0	0	0	0	0	0	0	1	1	1	1	1	0	0	0
120612	6.4	115.1	7.75	18.57	1.21	0.09	3.57	1.16	406.8	158.39	1	74	5	5	126.5	71.5	65	165	72	100	99	26.4463	28	1	0	7	1	1	0	0	0	0	0	0	0	0	0	0	0	0	0	0	0	0	0	0	0	0	0
120613	3.99	226.8	10.06	53.84	0.96	0.01	1.92	1.16	426.7	165.91	1	75	5	3	195	80	88	160	50	65	80	19.5312	30	1	0	14	1	0	0	0	0	0	0	0	0	0	0	0	0	0	0.5	0	0	0	0	0	0	0	0
120622	5.89	119.7	4.24	23.49	1.33	0.02	2.93	1.14	332.9	117.56	2	77	6	0	193	91	69	160	60	94	98	23.4375	25	0	1	0	0	1	0	0	1	0	0	0	0	0	0	0	0	0	0	0	0	0	0	0	0	0	0
120626	4.83	102.8	3.96	16.51	1.72	0.02	1.82	0.52	351.4	137.12	1	72	5	6	160.5	84.5	81	165	60	84	88	22.0386	29	0	1	5	0	0	0	0	0	0	0	0	0	0	0	0	0	0	0	0	0	0	0	0	0	0	0
120627	8.2	73.4	5.16	8.59	1.23	0.02	4.57	1.92	190.3	268.48	2	75	6	0	142	96	88	155	70	100	110	29.1363	25	0	0	4	0	0	0	0	0	0	0	0	0	0	0	0	0	0	0	0	0	0	0	0	0	0	0
120628	5.9	96.1	6.25	8.81	1.09	0.01	3.23	1.48	259.8	134.8	2	72	5	6	130.5	64.5	73	158	55	80	92	22.0317	25	0	1	4	0	1	0	0	0	1	0	0	0	0	0	0	0	1	0.5	0	0	0	0	0	0	0	0
120629	4.37	104	4.56	55.47	1.29	0.01	1.9	0.94	275.5	100.54	1	76	6	6			72	171	65	79	97	22.2291	23	1	1	3	1	0	0	0	0	0	0	0	0	0	0	0	0	0	0	0	0	0	1	0	0	0	0
120631	7.7	90.9	4.86	15.93	1.9	0.01	3.64	1.34	345	125.89	2	75	5	6	143	89.5	75	153	45	83	90	19.2234	23	0	1	4	0	0	0	0	0	0	0	0	0	0	0	0	0	0	0	0	0	0	0	0	0	0	0
120636	4.44	124.9	4.92	21.68	0.94	0.9	2.19	1.01	306	282.62	2	89	6	0	89.5	60.5	60	165	50	90	96	18.3655	15.5	0	0	13	0	1	0	0	0	0	1	1	0	1	0	0	0	0	0.5	1	1	1	1	1	1	1	1
124002	7.9	90.9	5.29	14.62	1.29	0.02	4.56	1.63	247.6	133.16	2	77	6	0	176.5	97	102	152	56	95	98	24.2382	20	0	0	9	0	0	0	0	0	0	0	0	0	0	0	0	1	1	0	0	1	1	0	1	0	0	0
124005	5.71	104.4	4.17	23.61	1.3	0.06	2.79	1.32	372.6	81.29	1	74	6	0	126.5	82.5	82	165	65	90	95	23.8751	27	0	0	6	0	0	0	1	0	0	0	0	0	0	0	0	0	0	0	0	0	0	0	0	0	0	0
124007	6.09	121.2	4.65	37.4	1.12	0.2	3.18	2.21	465.7	123.75	1	74	5	6	157.5	92.5	92	168	80	108	102	28.3447	23	0	1	2	0	0	0	0	0	0	0	0	0	0	0	0	0	0	0	0	0	0	0	0	1	0	0
124012	6.22	84.7	6.92	43.69	1.23	0.41	3.35	1.24	343.2	65.08	2	74	6	0	141	86	84	150	77	110	118	34.2222	17	1	1	11	0	0	0	0	0	0	0	0	0	0	0	0	0	0	0.5	1	1	1	1	1	0	0	0
124015	6.88	95.8	4.8	17.99	1.63	0.04	3.4	1.36	385.5	189.31	2	76	6	0	144.5	81.5	87	156	53	80	94	21.7784	19	0	0	5	0	0	0	0	0	0	0	0	0	0	0	0	0	0	0	0	0	0	0	0	1	0	1
124020	5.8	108	5.05	19.93	1.3	0.01	3.08	0.66	255.9	162.3	1	78	6	0	151	74.5	62	175	62	93	97	20.2449	26	0	0	1	0	0	0	0	0	0	0	0	0	0	0	0	0	0	0	0	0	0	0	0	0	0	0
124021	7.24	120	4.69	15.5	1.19	0.18	4.12	1.9	309.5	102.03	2	80	6	0	159	81.5	75	155	50	94	98	20.8117	17	0	0	6	0	0	0	0	0	0	0	0	0	0	1	0	0	0	0	0	0	0	0	0	0	0	0
124022	4.67	120.3	4.82	21.65	1.11	0.01	2.41	0.82	392.5	493.32	1	80	6	0	161	80.5	58	160	70	95	100	27.3437	25	1	0	7	1	0	0	0	0	0	0	0	0	0	0	0	0	0	0	0	0	1	0	0	1	0	1
124023	7.24	91.2	4.68	20.89	1.56	0.53	3.76	1.91	305.6	152.31	2	81	6	0	171	70.5	78	150	55	96	106	24.4444	19	0	0	6	0	1	0	0	0	0	0	0	0	0	0	1	0	0	0	1	1	1	1	1	1	1	1
124025	6.05	126.7	4.91	16.57	1.49	0.01	3.02	0.85	310.3	110.6	1	79	6	0	173.5	75	70	170	68	95	108	23.5294	26	0	1	0	1	0	0	0	0	0	0	0	0	0	0	0	0	0	0	0	0	0	0	0	0	0	0
124027	5.72	138.4	5.61	15.24	1.43	0.01	2.59	0.84	322.7	140.52	1	79	6	0	130	81.5	87	165	65	92	101	23.8751	27	0	1	7	1	0	0	0	0	0	1	0	0	0	0	0	0	0	0	0	0	0	0	0	0	0	0
124034	4.45	96.1	4.51	14.84	1.01	0.11	2.07	1.79	514.6	140.17	2	82	6	0	209	92	76						15	0	0	8	1	0	0	0	1	0	0	0	0	0	0	0	0	0	0.5	1	1	1	1	1	1	1	1
124041	6.3	232.3	5.24	40.07	1.73	0.01	2.85	0.9	554.6	96.22	1	83	6	0	172	72.5	95	160	65	100	99	25.3906	24	0	0	7	1	0	0	0	1	0	0	0	0	0	0	0	0	0	0	0	0	0	0	0	1	0	0
124044	6	140.2	4.64	39.1	1.12	0.02	3.02	2.11	538.9	104.55	1	85	5	5	196	100.5	71	150	60	97	105	26.6667	25	0	1	8	1	0	0	0	0	0	0	0	0	0	0	0	0	0	0.5	0	0	0	0	0	0	0	0
124053	4.8	97.3	4.42	17.1	1.03	1.97	2.59	0.87	338.3	151.2	2	90	6	0	147	79	84	145	40	75	70	19.025	13	0	0	5	0	0	0	0	0	0	0	0	0	0	0	0	0	0	0	1	1	1	1	1	0	0	0
124074	5.32	88.7	4.52	21.38	0.99	0.03	2.49	1.85	263.7	218.87	2	78	6	0	170.5	79.5	70	149	39	77	87	17.5668	17	0	0	6	0	0	0	0	0	0	0	0	0	0	0	0	0	0	0	0	0	0	1	0.5	0	0	0
124079	5.39	144.2	4.88	34.03	0.91	0.04	2.88	1.84	624.8	329.65	1	79	5	2	147	66	54		73	100	96		24.5	0	1	2	1	0	0	0	0	0	0	1	0	0	0	0	0	0	0	0	0	0	0	0	0	0	0
124081	6.26	118.5	4.88	10.91	1.56	0.04	2.82	1.27	420.2	173.42	1	81	6	0	143	74.5	70	160		81	94		13	0	1		0	0	0	0	0	0	0	0	0	0	0	0	1	0	0.5	0	0	0	0	0	0	0	0
124307	7.47	106.2	5.08	16.67	1.65	0.01	3.82	1.13	338.7	173.37	2	78	6	0	170.5	89	60	155	55	91	109	22.8928	17	0	1	2	1	1	0	0	0	0	0	0	0	0	0	0	0	0	0	0	0	1	1	0	0	0	0
124316	4.95	108.3	4.69	19.84	1.34	0.01	2.22	0.89	273.2	140.17	1	79	6	0	157	80.5	80	170	55	75	89	19.0311	17	1	1	10	0	0	0	0	0	0	1	0	0	0	0	0	0	0	0.5	1	1	1	1	1	0	0	0
125982	5.05	103.4	4.34	18.58	1.41	0.01	2.13	0.67	280.2	165.62	1	84	6	1	148.5	83.5	58	170		92	95		19	1	0	2	0	0	0	0	0	0	0	0	0	0	0	0	0	0	0	0	0	0	0	0	0	0	0
125985	5.45	110.5	12.25	15.55	1.17	0.82	2.58	1.23	217.7	252.71	1	79	5	6	139.5	64	70	180	66	88	102	20.3704	28	0	0	4	0	0	0	0	0	1	0	0	0	0	0	0	0	0	0	0	0	0	0	0	0	0	0
125994	5.96	89.9	4.67	12.15	1.58	0.02	2.85	0.67	202.7	191.45	2	76	5	6	129	64.5	71	160	55	87	99	21.4844	27	0	0	5	0	0	0	0	0	0	0	1	0	0	0	1	0	0	0	0	0	0	0	0	0	0	0
125998	5.18	94.2	5.93	14.07	1.06	0.16	2.55	1.35	397.6	168.91	2	78	6	0	109	58.5	88	155	57	103	112	23.7253	20	1	0	0	0	0	0	0	0	0	0	0	0	0	0	0	0	0	0	0	0	0	0	0	0	0	0
126004	5.34	128.6	4.24	39.27	1.09	0.01	2.8	1.15	434.6	166.73	1	76	6	0	177.5	70	61	170		92	95		18	1	1	11	0	1	0	0	0	0	0	0	0	0	1	0	0	0	0.5	0	0	0	1	1	0	0	0
126006	5.97	100.7	4.67	20.8	1.27	0.03	3.17	0.97	372.3	116.13	1	76	5	2	205	84.5	84	168	70	97	108	24.8016	29	0	0	1	1	0	0	0	0	0	0	0	0	0	0	0	0	0	0	0	0	0	0	0	0	0	0
126025	6.13	77.7	4.02	15.1	0.47	0.06	1.61	10	373.1	132.19	2	77	6	0	122	78	78	150	65	99	96	28.8889	23	1	1	5	1	0	0	0	0	0	0	0	0	0	0	0	0	0	0.5	0	1	1	1	0	0	0	0
126028	5.92	94.8	6.15	19.08	1.37	0.01	2.93	0.95	270	170.02	2	76	6	0	191	95.5	76	150	70	104	124	31.1111	24	0	0	2	0	0	0	0	0	0	0	0	0	0	0	0	0	0	0	0	0	0	0	0	0	0	0
126031	4.61	89.9	3.95	31.88	1.12	0.01	2.34	1	288	160.73	2	95	6	0	171.5	79.5	68	150	45	89	94	20	12	0	0	5	0	0	0	0	0	0	0	0	1	0	0	0	0	0	1	1	1	1	1	1	1	1	1
126046	5.01	121.5	4.46	24.13	1.02	0.07	2.76	0.94	348.3	121.74	1	85	5	3	144	82	81	156	40	71	83	16.4366	26	0	0	2	0	0	0	0	0	0	1	0	0	0	0	0	0	0	0	0	0	0	0	0	0	0	0
126047	6.01	114.2	4.01	31.47	1.21	0.11	3.15	1.42	359.3	326.44	2	85	6	0	125	55.5	75	154	40	60	81	16.8663	14	1	0	3	0	0	0	0	0	0	0	1	0	0	1	0	1	0	0	1	1	1	1	0.5	0	0	1
126057	6.08	115.1	5.17	22.63	1.23	0.01	3.28	1.21	338.6	178.53	1	83	5	6	181	84.5	62	160	51	89	103	19.9219	21	0	0	1	0	0	0	0	0	0	0	0	0	0	0	0	0	0	0.5	0	0	0	0	0	0	0	1
126077	4.28	100.4	8.53	55.64	1.71	0.01	1.22	0.69	363.6	156.67	1	81	6	1	165.5	82	85	150		91	95		15	1	0		0	0	0	0	0	0	0	0	0	1	0	0	0	0	0.5	0	0	0	0	0.5	0	0	0
126082	4.77	89.6	3.91	18.32	1.2	0.98	2.2	0.91	368.5	109.4	2	81	6	0	150.5	71.5	72	150	45	93	109	20	21	0	0	2	0	0	0	0	0	0	0	0	0	0	0	0	0	0	0	1	1	1	1	0.5	0	0	1
126085	5.95	111.1	4.65	75.12	1.25	0.01	3.15	0.7	240.6	148.64	1	82	5	5	176	93	76	160	58	77	91	22.6562	22	1	1	17	0	0	0	0	0	0	0	0	0	0	0	1	0	0	0.5	1	1	1	1	1	0	0	1
126092	4.11	99.4	4.81	16.08	1.06	0.09	1.96	0.9	302.7	172.11	2	79	6	0	128.5	66	69	155	65	101	108	27.0552	23	0	1	0	0	0	0	1	0	0	1	0	0	0	0	0	0	0	0	0	0	0	0	0	0	0	0
126099	5.4	139.6	4.65	25.66	0.87	0.06	3.05	1.24	288.6	119.88	1	80	5	1	171	75	72	175	71	89	100	23.1837	24	0	0	2	1	0	0	0	0	0	1	1	0	0	0	0	0	0	0.5	0	1	1	0	0	0	0	0
126100	5.03	129.2	6.14	36.3	0.87	0.01	2.71	1.03	384	320.12	1	81	5	2	154	96.5	59	150	75	89	103	33.3333	24	0	0	1	0	0	0	0	0	0	0	0	0	0	0	0	0	0	0	0	0	0	0	0	0	0	0
127002	6.53	76.1	4.63	10.39	1.36	0.06	3.24	1.32	317.5	260.32	2	64	5	6	136	69.5	61	150	65	98	111	28.8889	29	0	0	3	1	0	0	0	0	0	0	0	0	0	0	0	0	0	0	0	0	0	0	0	0	0	0.5
127004	7.17	116.3	6.53	10.01	1.15	0.12	3.79	2.05	371	136.22	1	65	5	6	168	80.5	78	165	76	100	104	27.9155	28	0	1	3	0	0	0	0	0	0	0	0	0	0	0	0	1	0	0	0	0	0	0	0	0	0	0
127005	4.7	302.5	4.03	106.46	1.14	0.01	2.2	0.8	394.4	173.11	1	64	4	9				160	60	81	91	23.4375	28	0	0	1	0	0	0	0	0	0	0	0	0	0	0	0	0	0	0	0	0	0	0	0	0	0	0
127009	5.69	109.6	5.08	13.15	1.23	0.21	2.83	0.91	412.6	159.9	1	65	4	9	149.5	91	80	171	75	94	99	25.6489	25	0	0	3	1	0	0	0	0	0	0	0	0	0	0	0	0	0	0.5	0	0	0	0	0	0	0	0
127011	7.53	104.4	5.65	18.15	1.38	1.41	4.1	1.42	408.8	114.78	2	64	4	9	141.5	90	77	163	75	95	106	28.2284	30	0	0	1	0	0	0	0	0	0	0	0	0	0	0	0	0	0	0	0	0	0	0	0	0	0	0
127013	5.86	127.1	4.48	68.28	0.91	0.02	3.19	1.34	395.5	141.09	1	64	4	9	134.5	60.5	65	167	95	111	115	34.0636	29	0	0	1	0	0	0	1	0	0	0	0	0	1	0	1	0	0	0	0	0	0	0	0	0	0	0
127015	6.36	111.4	6.6	29.84	1.05	0.03	3.5	1.69	318.7	107.22	1	64	4	9	150.5	90	82	165	74	96	108	27.1809	30	0	0	1	0	0	0	0	0	0	0	0	0	0	0	0	0	0	0	0	0	0	0	0	0	0	0
127016	6.55	121.2	5.11	16.76	1.15	0.01	3.44	1.31	400.1	82.9	1	65	4	9	150.5	88.5	73	172	72	94	105	24.3375	30	0	0	1	1	0	0	0	0	0	0	0	0	0	0	0	0	0	0	0	0	0	0	0	0	0	0
127017	7.23	119.4	4.43	21.95	1.45	0.03	4.1	1.39	355	103.03	1	64	4	8	148.5	80.5	63	167	72	101	103	25.8166	28	1	1	19	0	0	0	0	0	0	0	0	0	0	0	0	0	0	0	0	0	0	0	0	0	0	0
127018	7.31	102.8	5.56	17.85	0.5	0.03	1.92	12.09	520.2	86.2	1	65	4	0	131.5	79.5	69	171	75	96	106	25.6489	30	0	0	5	0	0	0	0	0	0	0	0	0	0	0	0	0	0	0	0	0	0	0	0	0	0	0
127021	6.28	120.6	4.94	12.2	1.32	0.01	3.11	1.39	337.5	165.91	2	72	6	0	159	91.5	63	157	55	87	101	22.3133	14	1	1	20	1	1	0	0	0	0	0	0	0	0	0	0	0	0	0.5	1	1	1	1	1	0	0	1
127027	6.72	104.4	5.13	79.06	1.69	0.01	2.99	1.05	430.2	160.12	2	72	4	9	114.5	60	59	156	41	71	87	16.8475	30	0	1	7	0	0	1	0	0	0	0	0	0	0	0	0	1	0	0	0	0	0	1	0	1	0	0
127029	5.65	116	4.79	20.21	1.07	0.02	3.11	1.04	354.8	130.27	1	72	5	6	141	92	65	158	65	90	99	26.0375	28	1	0	4	1	0	0	0	0	0	0	0	0	0	0	0	0	0	0	0	0	0	0	0	0	0	0
127031	5.95	124.3	6.48	10.85	0.94	0.09	2.92	3.83	540.2	149.8	1	68	4	9	164.5	89	103	162	80	97	100	30.4832	28	0	1	3	1	0	0	0	0	0	0	0	0	0	0	0	0	0	0	0	0	0	1	0	0	0	0
127032	6.66	84.7	5.05	8.32	1.33	0.02	3.36	1.28	275	144.86	2	67	5	6	141.5	91	77	158	62	86	100	24.8358	28	0	1	5	0	0	0	0	0	0	0	0	0	0	0	0	1	0	0.5	0	0	0	0	0	0	0	0
127036	6.51	107.7	4.78	13.88	1.12	1.01	3.54	0.98	398.6	153.08	1	69	5	5	165	73.5	68	165	72	90	96	26.4463	26	0	0	3	1	0	0	0	0	0	0	0	0	0	0	0	0	0	0	0	0	0	0	0	0	0	0
127040	6.38	155.3	5.67	18.19	1.28	0.01	3.13	1.66	533.5	164.1	1	68	5	6	151.5	68.5	73	170	70	94	101	24.2215	26	0	0	2	1	0	0	0	0	0	0	0	0	0	0	0	1	0	0	0	0	0	0	0	0	0	0
127041	8.09	107.1	5.01	7.69	1.61	1.29	3.99	1.68	441.1	281.57	2	67	4	7	144.5	84	55	156	52	80	98	21.3675	27	0	0	2	1	1	0	0	0	0	0	0	0	0	0	0	0	0	0	0	0	0	0	0	0	0	0
127044	5.69	99.4	4.81	46.16	1.3	0.01	2.8	1.15	351.3	167.2	1	66	6	0	116.5	72	166	158	55	79	86	22.0317	28	1	0	4	0	0	0	0	0	0	0	0	0	0	0	0	0	0	0	0	0	0	0	0	0	0	0
127045	4.68	100.4	5.38	23.19	1.26	0.03	1.87	1.29	428.9	216.95	1	64	4	9	131.5	80	69	170	62	83	90	21.4533	30	0	0	3	1	0	0	0	0	0	0	0	0	0	0	0	0	0	0	0	0	0	0	0	0	0	0
127050	5.39	86.6	5.76	16.61	1.14	0.02	2.46	2.15	331	140.58	1	71	5	6	134	68	86	163	54	82	92	20.3244	27	0	0	2	0	0	0	0	0	0	0	0	0	0	0	0	0	0	0.5	0	0	0	0	0	0	0	0
127051	7.95	120.3	5.96	18.7	1.33	0.06	4.09	2.08	574.1	143	2	72	5	6	152.5	90	67	150	53	82	92	23.5556	27	0	0	2	1	0	0	0	0	0	0	0	0	0	0	0	0	0	0	0	0	0	0	0.5	0	0	0
127057	6.32	126.4	6.76	36.65	1.25	0.22	3.27	1.06	524.4	191.6	1	72	5	6	159	88.5	87	162	75	98	119	28.578	29	0	0	1	1	0	0	0	0	1	0	0	0	0	0	0	0	0	0	0	0	0	1	0	0	0	0
127061	6.14	127.7	7.04	24.09	1.47	1	2.78	1.8	412	161.85	2	69	1	0	170.5	90	86	145	65	100	104	30.9156	18	0	0	20	1	0	0	0	0	0	0	0	0	0	0	0	0	0	0	0	1	1	1	0.5	0	0	0
127068	4.93	119.7	5.87	17.77	1.15	0.32	2.31	1.17	414.3	100.84	1	65	5	6	156.5	72	80	171	97	111	118	33.1726	30	0	1	0	1	0	0	0	0	0	0	0	0	0	0	0	0	0	0	0	0	0	0	0	0	0	0
127072	5.61	97.6	4.91	16.18	1.41	0.01	2.42	1.23	413.4	206.37	1	71	5	6	128	76.5	82	170	74	100	105	25.6055	29	0	1	7	1	0	0	0	0	0	1	0	0	0	0	0	0	0	0.5	0	0	0	0	0	0	0	0
127073	7.66	83.8	6.14	43.06	1.79	0.02	3.59	1.52	275.7	170	2	66	4	9	130.5	76	78	155	70	99	108	29.1363	25	0	1	6	1	1	0	0	0	1	0	0	0	0	0	0	1	1	0	0	0	0	1	0	0	0	0
127202	7.09	96.1	5.68	17.86	1.92	0.03	3.02	1.55	279.3	207.19	2	65	4	9	112.5	55.5	80	156	55	79	90	22.6003	29	0	0	1	0	0	1	0	0	0	0	0	0	0	0	0	0	0	0	0	0	0	0	0	0	0	0
127203	5.41	109.6	4.53	18.42	1.34	0.06	2.45	0.79	374.9	176.37	1	68	4	9	137.5	78	83	160	55	82	90	21.4844	24	0	0	2	1	0	0	0	0	0	0	0	0	0	1	0	0	0	0	0	0	0	0	0	0	0	0
128001	6.03	93.9	6.19	15.67	1.17	0.03	3.29	1.4	368.4	101.53	2	67	5	4	198.5	103	70	165	65	106	122	23.8751	28	0	0	1	1	0	0	0	0	0	0	0	0	0	0	0	0	0	0	0	0	0	0	0	0	0	0
128002	6.83	99.8	3.93	21.87	1.57	0.01	3.56	0.87	314.2	280.55	2	76	6	0	134.5	58	71	155	46	67	78	19.1467	21	1	1	5	0	0	0	0	0	0	0	0	0	0	0	0	0	0	0.5	0	0	1	0	0	0	0	0
128012	5.62	109	5.62	11.07	1.45	0.02	2.6	0.59	277	132.97	1	59	4	9	118.5	68	74	180	80	100	105	24.6914	26	1	1	12	0	0	0	0	0	0	1	0	0	0	0	0	1	0	0	0	0	0	0	0	0	0	0
128023	5.06	104.7	4.81	20.56	1.36	0.03	2.17	1.09	378.9	126.15	2	58	6	0	108.5	67.5	90	160	55	80	92	21.4844	20	0	1	23	0	0	0	0	0	0	0	0	1	0	0	0	0	0	0	0	0	0	0	0	0	0	0
128026	4.85	110.5	4.25	68.05	1.35	0.01	2.05	0.84	238.1	142.02	1	62	5	6	141.5	90.5	66	161	55	77	89	21.2183	30	0	1	3	0	0	0	0	0	0	0	0	0	0	0	0	0	0	0	0	0	0	0	0	1	0	0
128027	6.97	88.7	5.37	21.17	1.07	0.1	2.8	4.57	344.2	173.95	2	61	6	0	130.5	71	64	163	65	101	102	24.4646	22	0	1	4	0	0	0	0	0	0	0	0	0	0	0	0	0	0	0	0	0	0	0	0.5	0	0	0
128029	4.92	112	5.21	24.26	1.24	0.63	2.3	1.16	469.8	404.74	2	82	6	0	189	77.5	53	150	65	104	113	28.8889	20	1	0	9	1	1	0	1	0	0	1	1	0	1	0	0	0	0	0	0	0	0	0	0.5	0	0	0
128030	5.55	91.2	4.83	28.24	1.52	0.83	2.46	0.74	359.2	165.37	1	63	4	9	120	66.5	65	160	55	73	87	21.4844	26	0	1	1	0	0	0	0	0	0	0	0	0	0	0	0	0	0	0	0	0	0	0	0	1	0	0
128033	4.73	125.5	5.27	14.86	1.06	0.01	2.22	0.94	396.3	253.55	1	57	5	6	132.5	80.5	74	155	55	70	82	22.8928	27	1	1	16	1	0	0	0	0	0	0	0	0	0	0	0	0	0	0	0	0	0	0	0	0	0	0
128034	6.14	107.1	5.27	19.18	0.98	0.37	3.32	1.77	331.6	131.74	1	64	6	0	136.5	77.5	67	162	60	84	95	22.8624	26	0	0	0	0	0	0	0	0	0	0	0	0	0	0	0	1	0	0	0	0	0	0	0	0	0	0
128037	5.56	79.8	4.79	61.87	1.58	0.03	2.36	0.92	333	164.86	2	65	6	0	155	62	69	150	50	82	93	22.2222	30	1	0	4	1	0	1	0	0	0	0	0	0	0	0	0	0	0	0	0	0	0	0	0	0	0	0
128039	6.95	87.8	4.86	18.06	0.77	0.46	2.02	9.13	360.7	128.31	2	60	4	9	160.5	75.5	58	150	61	91	94	27.1111	28	0	1	4	1	0	0	0	0	0	0	0	0	0	0	0	0	0	0	0	0	0	0	0	0	0	0
128040	4.68	120	6.54	11.9	0.81	0.06	2.36	1.81	351.3	103.3	2	65	5	6	127.5	73	67	165	79	85	93	29.0174	30	0	1	6	0	0	0	0	0	0	0	0	0	0	0	1	1	0	0	0	0	0	0	0	0	0	0
128045	6.67	124.6	4.67	14.91	0.89	0.52	3.44	3.21	710.1	209.75	2	59	5	1	140.5	86	68	160	76	92	104	29.6875	26	0	0	3	0	0	0	0	0	0	0	0	0	0	0	0	0	0	0	0	0	0	0	0	0	0	0
128046	6.31	97.9	5.43	26.96	1.23	0.03	3.12	2.23	497.9	136.3	1	61	5	6	149	85.5	83	160	69	92	102	26.9531	27	1	0	3	1	0	0	0	0	0	0	0	0	0	0	0	0	0	0	0	0	0	0	0	0	0	0
128047	8.77	103.7	4.5	9.24	1.73	0.21	4.39	2.25	381	201.86	2	62	6	0	181	89	77	160	75	101	108	29.2969	25	1	0	2	1	0	0	0	0	0	1	0	0	0	0	0	0	0	0	0	0	0	0	0	0	0	0
128048	6.86	100.7	5.24	22.08	1.14	0.11	3.63	2.14	144.1	175.83	1	71	5	6	148.5	68	62	155	60	89	94	24.974	30	0	0	2	1	0	1	0	0	0	0	0	0	0	0	0	0	0	0	0	0	0	0	0	0	0	0
128049	7.53	107.7	8.71	32.91	1.16	0.12	3.98	2.33	424.7	215.95	2	65	5	2	130.5	75	61	161	78	100	108	30.0914	26	0	0	4	1	1	0	0	0	1	0	0	0	0	0	0	0	0	0	0	0	0	0	0	0	0	0
128050	7.25	85	5.79	18.85	1.31	0.09	3.93	1.41	394	116.39	2	60	5	3	119.5	66	62	170	75	105	105	25.9516	27	0	0	6	0	0	0	0	0	0	0	0	0	0	0	1	0	0	0	0	0	0	1	0	0	0	0
128051	5.81	92.1	5.42	23.46	0.82	0.07	3.12	2.58	453.9	262.79	2	71	6	0	174	74.5	61	152	58	91	106	25.1039	19	0	0	6	1	0	0	0	0	0	1	0	0	0	1	0	0	1	0	0	0	0	0	0	0	0	0.5
128052	8.36	78	5.32	45.05	1.21	0.02	4.5	3.36	317.7	148.76	2	61	4	9	138	79	85	156	58	83	105	23.833	28	0	1	2	0	0	0	0	0	0	0	0	0	0	0	0	0	0	0	0	0	0	0	0	0	0	0
128056	6.29	97.9	4.84	43.46	1.38	0.01	3.12	0.83	290.1	233.26	1	57	4	9	124.5	78.5	76	167	65	85	88	23.3067	28	0	0	17	0	0	0	0	0	0	0	0	0	0	0	0	0	0	0	0	0	0	0	0	0	0	0
128057	6.83	109.6	5.02	49.72	1.34	0.01	3.53	1.54	353.6	187.78	1	61	4	9	124.5	72.5	67	161	55	77	91	21.2183	30	0	0	4	0	0	0	0	0	0	0	0	0	0	0	1	0	0	0	0	0	0	0	0	0	0	0
128058	5.11	82.3	4.72	32.32	1.37	0.02	2.25	1.28	353.5	162.6	2	60	5	3	132	81	75	159	72	106	111	28.4799	24	0	0	12	1	0	1	1	0	0	0	0	0	1	0	1	0	0	0	0	0	0	0	0.5	0	0	0.5
128060	6.39	130.4	5.84	14.72	1.37	0.01	3.26	0.89	419.4	195.46	1	61	4	9	119.5	81	75	173	76	93	96	25.3934	28	0	1	6	0	0	0	0	0	0	0	0	0	0	0	0	0	0	0	0	0	0	0	0	0	0	0
128061	6.86	98.2	9.63	12.02	1.05	0.35	3.42	3.74	380.6	121.49	2	61	4	8	143.5	90	81	165	75	103	107	27.5482	29	0	1	6	1	0	0	0	0	1	0	0	0	0	0	0	0	0	0	0	0	0	0	0	0	0	0
128063	7.39	91.8	5.26	128	0.97	0.7	3.91	2.78	449.9	151.52	2	63	6	0	140.5	82.5	66	160	75	104	114	29.2969	29	0	1	1	0	0	0	0	0	0	0	0	0	1	0	0	0	0	0	0	1	1	1	0.5	0	0	0
128064	3.43	120.9	5.29	16.24	0.96	0.49	1.47	0.64	466.1	165.65	1	70	5	6	148.5	72	60	170	55	77	86	19.0311	27	0	0	6	0	0	0	0	0	0	0	0	0	0	0	0	0	0	0	0	0	0	0	0	0	0	0
128074	6.77	84.1	5.37	23.49	1.57	0.14	3.36	1.19	416.6	140.15	2	62	5	5	147	88	80	158	67	103	107	26.8386	28	0	0	2	0	0	0	0	0	0	0	0	0	0	0	0	0	0	0.5	0	0	1	0	0	0	0	0
128075	4.32	116.6	4.71	8.19	1.02	0.01	2.03	1	481.5	221.99	1	76	5	5	167	98.5	62	170	81	105	113	28.0277	27	0	0	2	1	0	0	0	0	0	0	0	0	1	0	0	0	0	0.5	0	0	0	0	0	0	0	0
128076	7.24	107.7	5.12	8.1	1.61	0.09	3.64	1.05	444.6	143.66	1	74	6	0	183	73	68	160	65	99	101	25.3906		0	0		0	0	0	0	0	0	0	0	0	0	0	0	0	0	1	0	0	1	1	0	0	0	0
128077	7.93	86.3	5.03	45.52	1.77	0.01	3.83	1.18	406.4	172.45	2	65	6	0	131.5	81.5	94	156	44	78	87	18.0802	29	0	0	2	0	0	0	0	0	0	0	0	0	0	0	0	0	0	0	0	0	0	0	0	0	0	0
128078	6.56	108	5.34	18.11	1.35	0.38	3.4	1.08	628.5	244.14	1	71	4	9	139	77	70	174	79	98	111	26.0933	30	0	0	4	1	0	0	0	0	0	0	0	0	0	0	0	1	0	0	0	0	0	0	0	0	0	0
128079	5.18	79.8	6.71	16.3	0.89	0.01	2.58	1.69	573	156.24	2	64	5	6	126.5	65.5	56	156	70	105	111	28.764	26	1	0	6	1	0	0	0	0	1	0	0	0	0	0	0	0	0	0.5	0	0	0	0	0	0	0	0
128080	4.87	100.1	5.38	13.46	1.52	0.75	1.88	0.88	362.5	177.33	2	59	5	4	155.5	100	62	150	55	89	98	24.4444	29	1	0	2	0	0	0	0	0	0	0	0	0	0	0	0	0	0	0	0	0	0	0	0	0	0	0
128081	5.28	98.8	5.1	13.93	1.35	0.02	2.49	0.92	347.6	138.21	1	64	4	9	124.5	76.5	61			117	118		27	0	0	6	0	0	0	0	0	0	0	0	0	0	0	0	0	0	0.5	0	0	0	0	0	0	0	0
128082	7.26	83.2	5.77	10.31	1.42	1.44	3.74	1.1	391.6	113.72	2	65	5	5	119	69.5	65			98	103		22	0	0	9	1	0	0	0	0	0	0	0	0	0	0	0	0	0	0	0	1	1	1	1	0	0	0
128086	7.28	120	8.89	14.27	1.19	0.05	3.9	2.65	306.5	475.78	2	60	5	5	152	85	76	160	80	103	117	31.25	24	0	0	1	1	0	0	0	0	1	0	0	0	0	0	0	0	0	0	0	0	1	0	0	0	0	0
128093	3.46	96.1	5.35	20.21	0.8	0.56	1.56	1.07	251.8	175.02	1	58	5	3	151.5	71	75	178	75	102	109	23.6713	24	0	1	3	0	0	1	1	0	0	0	0	0	1	0	0	0	0	0	0	0	0	0	0	0	0	0
128094	5.64	114.8	6.13	15.68	1.62	0.03	2.16	0.68	479	152.22	1	81	6	0	125.5	73	71	156	46	82	88	18.902		0	0		0	0	0	1	0	0	0	0	0	1	0	0	0	0	0	0	0	0	0	0	0	0	0
128096	5.43	107.7	7.31	15.23	0.92	1.89	3.04	1.03	513.7	143.16	2	60	5	3	160.5	105	67	157	53	121	130	21.5019	26	0	0	2	1	1	0	0	0	1	0	0	0	0	0	0	0	0	0	0	0	0	0	0	0	0	0
128097	6.91	120	5.42	15.66	1.37	0.04	3.55	0.97	444.1	161.36	1	68	5	6	132	63.5	65	157	65	96	102	26.3702	29	0	1	2	0	0	0	0	0	0	0	0	0	0	0	0	0	0	0	0	0	0	0	0	1	0	0
128098	11.01	78.6	7.62	17.94	0.78	0.52	2.65	13.06	627.7	226.12	2	63	6	0	132	76.5	68	154	54	94	108	22.7694	28	0	1	2	1	1	0	0	0	1	0	0	0	0	0	0	0	0	0	0	0	0	0	0	0	0	0
128099	7.04	90.5	6.76	18.06	1.83	0.07	3.21	1.59	417.9	150.26	2	67	5	4	154	76.5	71	150	49	85	96	21.7778	27	0	1	21	0	0	0	0	0	0	1	0	0	0	0	1	0	0	1	0	1	1	1	0	0	0	0
128100	3.91	117.9	4.48	22.45	0.82	0.09	1.82	1.33	616.2	155.71	1	63	4	9	118.5	71	62	170	70	88	104	24.2215	29	0	0	1	0	1	0	0	0	0	0	0	0	0	0	0	0	0	0	0	0	0	0	0	0	0	0
128101	5.21	97.9	5.36	15.52	0.9	0.01	2.59	2.12	375	223.33	2	63	5	6	133	59.5	76	152	57	89	101	24.6711	25	0	1	2	1	0	0	0	0	0	0	0	0	0	0	0	0	0	0	0	0	0	0	0	0	0	0
128102	7.74	95.5	4.93	21.31	1.13	0.02	3.95	1.87	384.9	138.21	2	57	6	3	177.5	71	73	150	85	122	125	37.7778	25	0	1	8	1	1	0	0	0	0	1	0	0	0	0	0	0	0	0	0	0	0	0	0.5	0	0	0
128103	5.72	99.1	5.33	14.96	1.9	0.08	2.21	0.68	363.6	136.51	2	69	4	7	136	76	79	160	50	88	97	19.5312	29	0	0	2	0	0	0	0	0	0	0	0	0	0	0	0	0	0	0	0	0	0	0	0	0	0	0
128106	6.52	93.6	5.54	8.28	2.06	0.02	2.65	0.79	395.8	178.82	1	67	5	6	146	64	80	167	50	75	85	17.9282	29	0	0	2	0	0	0	0	0	0	0	0	0	0	0	0	0	0	0	0	0	0	0	0	0.5	0	0
128107	6.17	91.2	5.05	21.61	1.41	0.01	2.95	1.27	238.2	159.88	2	67	5	1	108.5	64.5	53	160	55	89	96	21.4844	24	0	0	1	0	0	0	0	0	0	0	0	0	0	0	0	0	0	0	0	0	0	0	0	0	0	0
128112	3.78	79.2	4.88	9.55	1.39	1.75	1.07	0.76	389	178.27	1	62	5	6	127	81.5	99	166	50	83	86	18.1449	28	1	1	4	0	0	0	0	0	0	0	0	0	0	0	0	0	0	0	0	0	0	0	0	0.5	0	0
128118	4.81	97.3	5.39	15.92	1.51	0.01	1.86	0.59	416.1	166.13	1	59	4	9	102	62.5	69	165	50	72	86	18.3655	25	1	1	9	0	0	0	0	0	0	0	0	0	0	0	1	0	0	0	0	0	0	0	0	0	0	0
128128	7.66	91.8	4.91	16.67	1.38	0.11	3.67	2.49	334.1	169.54	2	61	5	4	130.5	77.5	70	160	50	85	93	19.5312	30	1	1	17	1	0	0	0	0	0	0	0	0	0	0	0	0	0	0	0	0	0	0	0	0	0	0
128129	5.62	123.4	11.42	11.55	1.61	0.01	2.5	0.75	319.2	145.76	1	59	5	6	160	90	78	160	70	89	109	27.3437	30	1	1	15	1	0	0	0	0	0	0	0	0	0	0	0	0	0	0	0	0	0	0	0	0	0	0
128130	6.35	93.3	6.33	14.76	1.59	0.03	2.95	1.7	272.4	173.8	2	61	5	5	161.5	80	61	150	75	106	108	33.3333	30	0	1	6	1	0	0	0	0	0	0	0	0	0	0	0	0	0	0	0	0	0	0	0	0	0	0
128133	7.98	106.5	6.38	10.86	1.44	0	4.43	0.87	285.7	180.75	1	61	5	5	132	81	76	160	60	82	92	23.4375	30	1	1	15	0	0	0	0	0	0	0	0	0	0	0	0	0	0	0.5	0	0	0	0	0	0	0	0
128134	5.68	92.7	5.38	9.25	1.6	0.05	2.4	1.17	238.5	182.7	2	59	5	5	112	78.5	71	160	60	78	97	23.4375	26	1	1	10	0	0	0	0	0	0	0	0	0	0	0	0	0	0	0.5	0	0	0	0	0	0	0	0
128135	5.48	116.9	4.81	18.1	1.24	0.01	2.84	1.08	300.3	143.99	2	70	6	0	156	88.5	81	167	79	101	111	28.3266	23	0	0	3	1	0	0	0	0	0	0	0	0	0	0	0	0	0	0	0	0	0	1	0	0	0	0
128139	5.71	73.7	4.68	18.1	1.6	0.01	2.33	1.1	146.8	220.3	2	65	6	0	133	70	70	156	39	65	80	16.0256	21	0	0	3	0	0	0	0	0	0	0	0	0	0	0	0	0	0	0.5	0	0	0	0	0	0	0	0
128146	4.4	94.5	5.44	16.62	0.85	0.17	1.75	3.83	474	99.24	1	56	4	9	127.5	63.5	70	168	70	98	117	24.8016	30	0	0	0	0	0	0	0	0	0	0	0	0	0	0	0	0	0	0	0	0	0	0	0	0	0	0
128147	6.29	88.1	5.1	30.54	1.14	0.09	3.21	1.78	340.5	156.67	2	57	5	4	118.5	62.5	60	150	60	87	99	26.6667	29	0	0	1	0	0	0	0	0	0	0	0	0	0	0	0	0	0	0	0	0	0	0	0	0	0	0
128149	8.03	78.6	5.34	21.45	1.53	0.01	4.06	1.13	217.8	171.66	2	62	4	10	134	81	80	150	45	76	87	20	28	0	1	7	0	0	0	0	0	0	0	0	0	0	0	0	0	0	0	0	0	0	0	0	0	0	0
128150	5.03	113.3	8.95	19.66	0.83	0.02	2.43	2.87	415.5	188.97	1	59	4	7	157	95.5	76	167		114	110		30	0	1	1	1	0	0	0	0	0	0	0	0	0	0	0	0	0	0	0	0	0	0	0	0	0	0
128151	8.28	106.2	6.39	113.29	1.47	0.01	4.16	2.06	438.7	109.91	2	60	5	3	149	84	82	157	65	102	110	26.3702	30	0	1	1	1	0	0	0	0	0	0	0	0	0	0	0	0	0	0	0	0	0	0	0	0	0	0
128152	5.24	95.8	9.43	27.35	0.98	0.24	2.44	4.18	330.5	153.44	1	57	6	0	151.5	81	72	160	60	75	95	23.4375	26	1	1	4	1	0	0	0	0	1	0	0	0	0	0	0	0	0	0	0	0	0	0	0	0	0	0
128153	5.57	90.5	6.1	13.35	1.31	0.03	2.66	1.65	251.9	120.76	2	57	5	5	140.5	91	82	172	80	102	111	27.0416	27	0	1	0	1	0	0	0	0	1	0	0	0	0	0	0	0	0	0	0	0	0	0	0	0	0	0
128160	6.38	87.5	5.09	30.59	1.53	0.03	3.14	1.18	196	178.27	2	69	5	6	135	69	83	158	50	92	93	20.0288	26	0	0	5	1	0	0	0	0	0	0	0	0	0	0	0	0	0	0.5	0	0	0	0	0	0	0	0
128164	7.68	116.3	6.19	28.61	1.39	0.02	3.63	3.84	623.7	117.48	1	63	6	0	186.5	79.5	70	165	70	110	112	25.7117	28	0	1	1	0	0	0	0	0	0	0	1	0	0	0	0	0	0	0	0	0	0	0	0	0	0	0
128165	5.13	99.4	4.74	14.47	0.95	0.01	2.52	1.85	407	136.09	2	57	6	0	116	81	83	156	70	100	103	28.764	26	0	1	1	0	0	0	0	0	0	0	0	0	0	0	0	0	0	0	0	0	0	0	0	0	0	0
128166	6.09	100.4	6.32	17.35	1.63	0.01	2.72	0.72	343	125.87	1	58	5	4	137.5	76.5	73	173	55	75	90	18.3768	29	0	1	8	0	0	0	0	0	0	0	0	0	1	0	0	0	0	0	0	0	0	0	0	0	0	0
128167	4.21	105.9	4.84	8.98	0.89	0.08	1.9	1.49	388.7	208.55	2	61	4	9	127	79.5	75	153	60	89	102	25.6312	30	0	1	13	1	0	0	0	0	0	0	1	0	0	0	1	0	0	0	0	0	0	0	0	0	0	0
128168	6.36	97.6	4.8	26.66	1.14	0.05	3.32	1.29	331.7	170.78	1	61	6	0	131.5	78.5	66	170	76	94	99	26.2976	29	0	1	0	0	0	0	0	0	0	0	0	0	0	0	0	0	0	0	0	0	0	0	0	0	0	0
128169	8.56	84.4	6.59	14.03	1.85	0.33	4.57	0.77	258.8	277.43	2	60	6	0	130.5	99	80	162	78	111	109	29.7211	24	0	1	5	0	0	0	0	0	0	0	0	0	0	0	0	0	0	0	0	0	0	0	0	0	0	0
128175	6.19	113.9	5.74	9.02	1.41	0.87	2.95	0.94	351.5	308.94	1	69	5	6	135	88	118	170	64	88	102	22.1453	26	1	0	1	0	0	0	0	0	0	0	0	0	0	0	0	0	0	0	0	0	0	0	0	0	0	0
128176	5.57	89	9.01	8.99	1.05	0.18	2.9	1.02	368.6	236.35	2	61	6	0	115	69	56	165	70	99	109	25.7117	22	1	0	2	0	1	0	0	0	1	0	0	0	0	0	0	0	0	0	0	0	0	0	0	0	0	0
128177	4.58	95.5	5.15	22.99	1.49	0.3	2.01	0.59	410.2	125.58	1	58	5	4	131.5	66.5	65	163	55	82	94	20.7008	26	1	0	0	0	0	0	0	0	0	0	0	0	0	0	0	0	0	0	0	0	0	0	0	0	0	0
128178	5.63	98.8	5.21	21.33	1.21	0.01	3.11	0.91	248.7	131.55	2	58	5	3	131.5	67	64	157	48	72	81	19.4734	21	1	1	6	0	0	0	0	0	0	1	0	0	0	0	1	0	0	0	0	0	0	0	0	0	0	0
128180	7.45	102.2	9.21	23.24	1.27	0.01	4.01	2.22	273.9	448.16	2	60	4	10	185	102.5	92	158	82	115	110	32.8473	30	0	1	6	1	0	1	0	0	0	1	0	0	0	0	0	0	0	0	0	0	0	0	0	0	0	0
128181	6.43	107.1	4.68	16.48	1.83	0.01	2.71	0.95	280	151.66	1	57	5	5	120	80	78	170	73	78	82	25.2595	27	0	1	7	0	0	0	0	1	0	0	0	0	0	0	0	0	0	0.5	0	0	0	0	0	0	0	0
128183	6.18	94.2	5.69	24.47	1.34	0.01	2.93	2.93	369.8	169.73	2	60	5	2	134	82	56	155	60	94	108	24.974	30	0	1	2	1	0	0	0	0	0	0	0	0	0	0	0	0	0	0	0	1	1	0	0.5	0	0	0
128186	5.32	110.2	4.87	97.59	0.92	0.01	2.67	1.68	429.4	159.61	2	67	4	6	165	92.5	86	155	51	80	98	21.2279	28	1	0	0	0	0	0	0	0	0	0	0	0	0	0	0	0	0	0	0	0	0	0	0	0	0	0
128192	8.85	115.7	10.15	9.69	1.1	0.34	3.35	5.91	342.1	88.98	1	63	5	6	163.5	79	46	178	95	110	121	29.9836	29	0	0	1	1	0	0	0	0	0	0	0	0	0	0	0	0	0	0	0	0	0	0	0	0	0	0
128193	6.88	92.4	5.62	18.58	1.9	0.01	3.13	0.86	359	126.93	2	59	6	0	104.5	52	79	160	45	80	95	17.5781	27	0	0	1	0	0	0	0	0	0	0	0	0	0	0	0	1	0	0	0	0	0	0	0	0	0	0
128196	6.75	96.7	5.12	15.25	1.17	0.18	3.63	1.49	326.1	155.53	2	79	6	0	120.5	61.5	73	150	50	87	99	22.2222	21	0	0	1	0	0	0	0	0	0	0	0	0	0	0	0	0	0	0.5	0	0	0	0	0	0	0	0
128197	7.54	113.9	5.85	5.5	1.19	0.08	3.89	2.23	511.3	185.53	1	59	5	6	111	73	84	170	75	100	117	25.9516	27	0	0	0	0	0	0	0	0	0	0	0	0	0	0	0	0	0	0	0	0	0	0	0	0	0	0
128203	5.32	72.4	4.46	18.48	0.92	0.14	1.92	3.53	257.5	197.57	2	65	5	2	140	70	67	140	41	82	89	20.9184	24	0	1	3	0	0	0	0	0	0	1	0	0	0	0	0	0	1	0	0	0	0	0	0	0	0	0
128205	7.73	78	4.79	17.99	1.8	0.04	3.7	1.09	371.2	159.61	2	61	5	4	125.5	77.5	85	140	60	102	108	30.6122	24	0	1	1	0	0	1	0	0	0	0	0	0	0	0	0	0	1	0	0	0	0	0	0	0	0	0
128206	6.9	94.8	8.04	15.91	1.7	0.2	3.18	1.18	401.8	174.75	2	64	6	0	140.5	84	76	165	75	105	107	27.5482	17	0	1	1	0	0	0	0	0	0	0	0	0	0	0	0	0	0	0	0	0	0	0	0	0	0	0
128207	5.16	105.9	5.78	20.55	0.89	0.01	2.62	1.32	369.1	160.12	1	57	5	6	125	61	75	169	75	100	108	26.2596	27	0	1	1	0	0	0	0	0	0	0	0	0	0	0	0	0	0	0	0	0	0	0	0	0	0	0
128212	6.04	98.5	7.56	28.58	1.4	0.01	2.82	0.97	177.9	162.85	2	63	3	9	144	70	68	154	45	84	101	18.9745	29	0	1	2	0	0	0	0	0	1	0	0	0	0	1	0	0	0	0	0	0	0	0	0	0	0	0
128220	5.66	98.5	5.48	16.74	0.87	0.01	3.24	0.72	569	138.64	1	57	4	9	159.5	88	87	178	80	87	97	25.2493	24	0	0	2	0	0	0	0	0	0	0	0	0	0	0	0	0	0	0	0	0	0	0	0	0	0	0
128224	8.07	105	5.08	13.95	1.29	0.01	4.33	1.59	437.7	199.15	2	60	4	7	140.5	93	95	160	60	89	100	23.4375	30	0	1	13	1	0	0	0	0	0	0	0	0	0	0	0	0	0	0.5	0	0	0	0	0	0	0	0
128225	6.45	131.4	4.95	80.64	1.56	0.01	3.11	0.71	423.5	184.11	1	80	5	3	122	69	80			92	95		26	1	0	1	0	0	0	0	0	0	0	0	0	0	0	0	0	0	0	0	0	0	0	0	0	0	0
128227	5.25	86.9	4.92	45.61	1.27	0.01	2.48	0.77	288.3	373.96	2	59	5	5	122	70	63	161	50	76	89	19.2894	28	1	0	0	0	0	0	0	0	0	0	0	0	0	0	0	0	0	0	0	0	0	0	0	0	0	0
128229	6.31	87.5	5.16	33.23	1.32	0.03	3.32	1.22	385.3	159.36	2	74	6	0	142	73.5	70	145	63	91	104	29.9643	26	0	0	2	0	0	0	1	0	0	0	0	0	0	0	0	0	0	0.5	0	0	0	0	0	0	0	0
128230	4.67	89.9	5.62	23.38	1.44	0.01	1.9	0.7	291.1	176.78	2	66	6	0	176	95.5	74	155	55	84	107	22.8928	23	0	0	4	1	0	0	0	0	0	0	0	0	0	0	0	0	0	0	0	0	0	0	0	0	0	0
128231	6.26	125.8	5.92	18.24	1.67	0.02	3.01	0.83	376.9	344.47	1	78	6	0	157	93	75	171	75	91	97	25.6489	25	1	1	4	0	0	0	0	0	0	0	0	0	0	0	0	0	0	0.5	1	1	1	1	1	0	0	0
128233	6.33	96.4	4.88	12.87	0.96	0.05	3.28	2.5	372	186.67	2	64	6	0	131.5	81.5	76	149	65	97	105	29.278	22	0	0	5	1	0	1	0	0	0	1	0	0	1	0	0	0	0	0	0	0	0	0	0	0	0	0
128234	6.34	130.4	5.37	15.27	1.18	0.01	3.32	1.42	519.9	173.69	1	62	5	6	149.5	81.5	71	170	95	105	110	32.872	16.5	0	0	2	0	0	0	0	0	0	0	0	0	0	0	0	0	0	0	0	0	0	0	0	0	0	0
128235	5.53	109	4.93	14.64	1.24	0.02	2.67	1.14	408.7	157.93	2	60	2	4	96.5	60.5	66	164	64	87	89	23.7954	26	0	0	2	0	0	0	0	0	0	0	0	0	0	0	0	0	0	0	0	0	0	0	0	0	0	0
128236	4.66	102.2	4.53	21.16	0.77	0.98	2.4	1.49	461.2	163.35	1	74	5	3	173	59.5	61	150	60	92	111	26.6667	24	1	1	19	1	1	1	1	0	0	0	0	0	0	0	0	0	0	0.5	0	0	0	0	0	0	0	0
128237	6.18	140.2	7.17	45.04	1.31	0.01	2.96	2.43	450.6	164.61	1	60	5	6	156	87.5	77	165	80	106	113	29.3848	29	0	0	0	1	0	0	0	0	0	0	0	0	0	0	0	0	0	0	0	0	0	0	0	0	0	0
128238	7.63	98.8	4.92	23.74	1.78	1.2	3.62	1.42	323.5	182.7	2	62	4	9	125.5	66	75	150	67	98	104	29.7778	29	0	0	0	0	0	0	0	0	0	0	0	0	0	0	0	0	0	0	0	0	0	0	0	0	0	0
128240	4.99	100.1	6.37	181.95	1.27	0.01	2.23	0.75	420.5	299.39	1	59	5	6	118.5	70.5	56	171	65	87	98	22.2291	30	0	1	1	0	0	0	0	0	0	0	0	0	0	0	0	0	0	0	0	0	0	0	0	0	0	0
128241	4.41	110.5	4.68	26.59	1.12	0.08	2.04	1.48	553.5	125.76	2	57	6	0	110	73	58	163	62	94	98	23.3355	22	0	0	2	0	0	0	0	0	0	0	0	0	0	0	0	0	0	0	0	0	0	0	0	0	0	0
128242	6.48	89.6	4.49	15.77	1.28	0.02	3.4	0.96	261.1	137.12	2	60	6	0	125.5	71.5	64			84	95		23	1	1	5	0	1	0	0	0	0	0	0	0	0	0	1	0	0	0	0	0	0	0	0	0	0	0
128243	6.6	93.3	4.28	44.93	1.32	0.01	3.39	0.67	242.4	188.93	1	64	5	5	116	80.5	79	172	59	81	95	19.9432	26	0	0	3	0	0	0	0	0	0	0	0	0	0	0	1	0	0	0	0	0	0	0	0	0	0	0
128245	3.89	213.3	5.18	72.4	1.01	0.02	1.68	0.89	582.2	137.78	2	82	6	0	144.5	81	79	150	45	81	92	20	27	0	0	6	0	0	0	0	0	0	0	0	0	1	0	0	0	0	0	1	1	1	1	1	1	1	1
128246	7.41	89	17.42	17.67	1.29	0.21	3.93	2.18	272.2	177.6	2	57	5	6	131	87	63	155	55	93	96	22.8928	27	0	0	4	0	0	0	0	0	1	0	0	0	0	0	0	0	0	0	0	0	0	0	0	0	0	0
128247	4.62	100.4	4.82	27.7	1.26	0.01	1.99	0.71	341.4	120.8	1	57	5	4	101	70	66	158	68	80	89	27.2392	29	0	1	3	0	0	0	0	0	0	0	0	0	0	0	0	0	0	0	0	0	0	0	0	0	0	0
128251	7.21	107.4	5.16	14.19	2.09	0	2.92	0.82	381.4	144.49	1	69	3	12	148.5	92.5	61	168	60	86	97	21.2585	29	0	1	1	0	0	0	0	0	0	0	0	0	0	0	0	0	1	0.5	0	0	0	0	0	0	0	0
128252	6.22	94.5	5.75	19.18	1.64	0.01	2.75	0.75	438.7	164.12	1	60	5	5	132	78	84	160	64	85	95	25	29	1	1	3	0	0	0	0	0	0	0	0	0	0	0	0	0	0	0	0	0	0	0	0	0	0	0
128253	6.37	103.1	5.05	38.66	1.33	0.01	3.02	1.45	300.6	161.35	2	60	5	4	140	86	82	155	60	86	96	24.974	25	1	1	3	0	0	0	0	0	0	0	0	0	0	0	0	0	0	0	0	0	0	0	0	0	0	0.5
128256	5.87	112.3	5.42	13.08	1.27	0.01	2.82	1.09	348.6	110.6	1	65	4	9	147.5	81	66	175	75	90	103	24.4898	29	0	0	0	0	0	0	0	0	1	0	0	0	0	0	0	0	0	0	0	0	0	0	0	0	0	0
128257	6.34	107.4	13.22	18.7	1.04	0.2	3.25	2.01	295.6	137.15	2	63	5	6	106.5	72.5	71	168	70	98	110	24.8016	28	0	0	1	0	0	0	0	0	1	0	0	0	0	0	0	0	0	0	0	0	0	0	0	0	0	0
128258	6.24	82.6	4.25	17.91	1.72	1.12	2.71	1.02	266.9	244.8	2	64	6	0	112	68.5	76	160	52	86	92	20.3125	28	0	1	1	0	0	0	1	0	0	0	0	0	0	0	0	0	0	0	0	0	0	0	0	0	0	0
128259	7.34	111.7	5.04	16.08	1.14	0.02	4.16	0.86	397.8	124.4	1	58	4	9	138	68.5	79	177	99	106	116	31.6001	30	0	1	1	0	0	0	0	0	0	0	0	0	0	0	0	0	0	0	0	0	0	0	0	0	0	0
128260	6.5	100.7	4.94	13.74	1.17	3.31	3.19	3.74	427.5	150.03	2	58	6	3	115	69	79	160	75	101	110	29.2969	27	0	1	9	0	0	0	0	0	0	0	0	0	0	0	0	0	0	0	0	0	0	0	0	0	0	0
128266	5.93	74.9	4.23	16.62	1.32	0.74	2.7	2.17	220.4	162.1	2	58	5	5	105	57.5	58	158	55	84	104	22.0317	26	1	1	4	0	0	0	0	0	0	0	0	0	0	0	0	0	0	0	0	0	0	0	0.5	0	0	0
128268	5.4	115.1	4.93	32.27	1.01	0.06	2.98	0.95	349.1	216.48	1	66	4	9	160	87.5	67	170	55	80	90	19.0311	29	0	0	0	1	0	0	0	0	0	0	0	0	0	0	0	0	0	0	0	0	0	0	0	0	0	0
128269	8.85	90.9	9.17	11.55	0.84	0.61	2.5	10.31	397.8	537.23	2	60	5	3	123.5	63.5	68	145	47	81	91	22.3543	28	0	0	0	0	0	0	0	0	1	0	0	0	0	0	0	0	0	0	0	0	0	0	0	0	0	0
128271	5.38	108.3	5.15	15.96	1.17	0.01	2.77	1.08	384.4	93.21	1	75	3	10	126.5	60	65	170	52	82	89	17.9931	26	0	1	2	1	0	0	0	0	0	0	0	0	0	0	0	0	0	0	0	0	0	0	0	0	0	0
128272	8.17	90.9	6.45	11.72	1.25	0.68	4.58	2.12	318.4	152.73	2	67	4	9	145	73	65	145	48	90	95	22.83	24	0	0	10	1	1	0	0	0	0	1	0	0	0	0	0	0	0	0	0	0	0	0	0.5	0	0	0
128273	6.37	94.5	5.82	17.65	0.92	0.09	3.58	1.42	293.7	254.66	2	62	4	9	131.5	81.5	69	151	62	95	101	27.1918	28	0	1	4	1	0	0	0	0	0	0	0	0	0	0	0	0	0	0	0	0	0	0	0	0	0	0.5
128274	7.19	110.8	5.01	68.57	1.82	0.01	3.44	1.84	347.2	98.63	1	60	4	9	127	80.5	71	170	73	90	90	25.2595	30	0	0	3	0	0	0	0	0	0	0	0	0	1	0	0	0	0	0	0	0	0	0	0	0	0	0
128275	5.98	85.3	5.52	8.56	1.18	0.1	3.18	1.03	234.4	105.65	2	59	5	6	127	71.5	74	160	55	89	98	21.4844	19	0	1	9	0	0	0	0	0	0	0	0	0	0	0	0	0	0	0.5	0	0	0	0	0	0	0	0
128276	5.3	99.4	4.32	15.39	1.45	0.04	2.42	1.4	349.6	1339.8	1	70	5	5	145.5	79	64	165	60	84	91	22.0386	26	1	0	10	0	0	1	0	0	0	0	0	0	0	1	0	0	0	0	0	0	0	0	0	0	0	0
128277	7.09	112.6	5.2	24.63	1.04	0.01	3.94	1.91	490.8	161.21	2	66	4	8	122	71.5	85	162	55	79	91	20.9572	27	0	0	4	0	0	0	0	0	0	0	0	0	0	0	0	0	0	0	0	0	0	0	0	0	0	0
128284	5.35	90.5	4.21	25.06	1.44	0.09	2.38	0.54	327.3	218.87	1	65	5	6	117.5	70.5	71	170	60	89	98	20.7612	30	1	0	8	0	0	0	0	0	0	1	0	0	0	0	1	0	0	0	0	0	0	0	0	0	0	0
128285	4.66	81.3	4.56	11.41	1.44	0.05	1.79	0.9	342.7	207.18	2	65	4	10	143.5	76	57	150	62	89	102	27.5556	30	0	0	5	0	0	0	0	0	0	1	0	0	0	0	0	0	0	0	0	0	0	0	0	0	0	0
128286	6.35	107.7	9.12	10.52	0.96	0.3	3.3	2.59	354.2	169.29	2	63	4	9	134	74	78	160	60	86	95	23.4375	24	0	1	5	0	0	0	0	0	1	0	0	0	0	0	0	0	0	0	0	0	0	0	0	0	0	0
128288	5.61	94.8	5.11	19.06	1.01	2.85	2.89	1.52	377.4	161.6	1	70	4	9	141	53.5	87	175	74	87	97	24.1633	30	0	0	7	0	0	0	0	0	0	0	1	0	0	0	0	0	0	0.5	0	0	0	0	0	0	0	0
128289	4.96	91.2	5.16	17.58	1.17	0.06	2.52	0.88	248.9	207.73	2	67	4	6			64	150	55	85	97	24.4444	29	0	1	2	0	0	0	0	0	0	0	0	0	0	0	0	0	0	0	0	0	0	0	0	0	0	0
128292	8.18	111.4	4.8	17.33	2.36	0.02	3.22	0.96	355.9	144.22	1	74	5	5	142.5	79.5	84	170	58	76	92	20.0692	27	0	1	1	1	0	0	0	0	0	0	0	0	0	0	0	0	0	0	0	0	0	0	0	0	0	0
128293	6.85	101	4.78	21.78	1.09	0.01	3.32	2.37	320.5	139.55	2	76	6	0	133	58	82	158	60	96	106	24.0346	19	0	1	3	0	0	1	0	0	0	0	0	0	0	0	0	0	0	0	0	0	1	1	0	0	0	0
128299	5.35	117.5	5.12	28.83	1.17	0.07	2.58	1.04	337.6	303.09	1	57	5	5	143	86.5	92	170	70	93	96	24.2215	23	0	1	2	0	0	0	0	0	0	0	0	0	0	0	0	0	0	0	0	0	0	0	0	0	0	0
128300	5.81	77.1	4.73	10.38	1.55	0.01	2.54	0.57	280	151.03	2	57	5	5	123	66	68	160	50	92	96	19.5312	28	0	1	1	0	0	0	0	0	0	1	0	0	0	0	0	0	0	0	0	0	0	0	0	0	0	0
128301	5.8	94.5	5.15	9.03	1.28	0.01	2.96	1.13	350.3	184.98	2	65	5	6	142.5	77.5	61	163	65	96	101	24.4646	30	0	1	0	0	0	0	0	0	0	0	1	0	0	0	0	1	0	0.5	0	0	0	0	0	0	0	0
128304	5.43	92.1	5.93	12.5	1.08	0.15	3.05	1.35	360.3	152.35	2	65	5	6	137	70.5	85	155	70	98	104	29.1363	27	1	1	18	1	0	1	0	0	0	0	0	0	0	0	0	0	0	0	0	0	1	0	0	0	0	0
128306	5.83	91.2	5.39	9.47	1.42	0.01	2.77	1.42	302.8	156.52	2	66	5	6	141.5	81.5	63	156	63	90	104	25.8876	27	0	0	2	0	0	0	0	0	0	0	0	0	0	0	0	0	0	0	0	0	0	0	0	0	0	0
128307	7.72	110.2	5.39	19.3	1.33	0.01	4.18	1.49	492.7	112.54	1	59	4	8	149.5	74.5	56		75	99	104		26	1	1	4	0	0	0	0	0	1	0	0	0	0	0	0	0	0	0	0	0	0	0	0	0	0	0
128308	4.96	128.6	4.34	16.8	1.27	0.01	2.23	1.23	574.6	108.81	2	59	5	4	129.5	87	56	156	60	90	100	24.6548	27	0	1	5	0	1	0	0	0	0	1	0	0	0	0	0	1	0	0	0	0	0	0	0	0	0	0
128313	7.88	102.2	6.54	12.48	1.33	0.02	4.32	1.6	382.9	103.53	2	58	4	9	152	81	65			88	104		28	0	0	3	0	0	0	0	0	0	0	0	0	0	0	0	0	0	0	0	0	1	0	0	0	0	0
128315	6.42	84.7	5.44	13.19	1.59	0.01	2.92	1.54	184.5	157.29	2	63	5	5	137.5	66.5	62	154	60	90	98	25.2994	27	0	0	3	0	0	0	0	0	0	0	0	0	0	0	0	0	0	0	0	0	1	0	0	0	0	0
128317	5.2	116.6	4.05	15.98	1.15	0.2	2.57	1.07	320.6	207.63	1	79	6	0	158	70	64	150		98	108		14	1	1	18	0	0	0	0	0	0	0	0	0	0	0	0	0	0	0	1	1	1	1	1	1	0	1
128318	6.95	92.4	4.62	15.84	1.15	0.06	3.64	1.97	296.6	153.37	2	73	6	0	161.5	70	56	151		93	102			0	1		1	1	0	0	0	0	0	0	0	0	0	0	0	0	1	0	0	0	0	1	0	0	0
128321	5.06	107.4	4.54	18.4	1.22	0.04	2.44	0.9	225.5	296.46	1	69	4	8	183	106.5	60	160	52	85	93	20.3125	27	0	0	1	0	0	0	0	0	0	0	0	0	0	0	0	0	0	0	0	0	0	0	0	0	0	0
128322	7.47	114.2	4.88	19.34	1.21	0.01	4.37	1.51	307.7	298.66	2	66	6	0	185.5	106	79	150	65	100	112	28.8889	26	0	0	1	0	0	0	0	0	0	0	0	0	0	0	0	0	0	0	0	0	0	0	0	0	0	0
128324	6.28	78.6	4.91	7.65	1.05	1.11	3.3	1.96	392.7	130.08	2	58	4	9	136	69	68	159	75	111	118	29.6665	29	0	1	9	1	1	0	1	0	0	0	0	0	0	0	0	0	0	0	0	0	1	0	0.5	0	0	0
128325	6.39	175.2	5.68	40.41	1.15	1.25	3.26	1.53	692.3	219.69	1	59	5	5	136.5	85	78	160	75	97	100	29.2969	26	0	1	13	0	1	0	0	0	0	0	0	0	0	0	0	0	0	0	0	0	0	0	0	0	0	0
128326	4.32	92.1	5.7	12.78	0.83	0.23	2.42	1.07	232.2	99.6	2	58	5	2	112	69	78	150	64	99	101	28.4444	25	0	0	8	0	0	0	0	0	0	1	0	0	0	0	0	0	0	0	0	0	0	0	0	0	0	0
128329	6.4	116.9	4.29	24.74	1.43	0.01	2.98	1.23	326.1	209.16	2	82	6	0	141	77.5	83	160	60	105	109	23.4375	19	0	1	19	1	0	0	0	0	0	1	1	0	0	0	0	0	1	0	1	1	1	1	1	0	0	0.5
128335	5.63	88.4	5.6	12.37	0.97	0.01	2.84	2.44	351.8	186.35	2	76	6	0				158	60			24.0346	19	1	0	3	0	0	0	0	0	0	0	0	0	0	0	0	0	1	0	0	0	0	0	0	0	0	0
128336	6.57	98.5	5.11	14.46	1.48	0.08	3.47	1.1	331.5	148.65	2	59	5	2	180	92.5	65	162	90	119	124	34.2936	23	0	1	2	1	0	0	0	0	0	0	0	0	0	0	0	0	0	0	0	0	0	0	0	0	0	0
128339	7.83	124.3	4.96	18.84	1.25	0.02	4.52	1.15	692.5	316.49	2	77	6	0	144	84.5	79	160	65	96	102	25.3906	9	0	1	2	1	0	0	0	0	0	0	0	0	0	0	0	0	0	0.5	0	0	0	0	0	0	0	0
128340	6.31	83.5	5.13	14.13	1.51	0.02	3.13	0.86	263.7	153.37	2	68	5	6	109	62.5	74	155	60	90	99	24.974	26	1	1	2	0	0	0	0	0	0	0	0	0	0	0	0	0	0	0	0	0	0	0	0	0	0	0
128341	8.09	81	5.29	12.72	1.46	0.03	4.02	1.7	457.2	139.55	2	68	6	0	151	75.5	69	151	50	84	94	21.9289	16	1	1	6	0	0	0	0	0	0	0	1	0	0	0	0	0	0	0.5	0	0	0	0	0.5	0	0	0
128342	6.7	115.1	4.39	16.53	1.06	0.58	3.15	3.41	409	122.33	1	72	3	12	146	81	64	163	65	88	95	24.4646	26	0	1	5	0	0	0	0	0	0	0	0	0	0	0	0	0	0	0	0	0	0	0	0	0	0	0
128343	6.76	95.2	5.01	10.26	1.27	0.19	3.58	1.22	395.4	280.49	2	69	6	3	171.5	82	79	158	78	111	115	31.245	27	0	1	7	1	0	0	0	0	0	0	0	0	0	0	0	0	0	0	0	0	0	0	0	0	0	0
128344	5.83	118.8	5.66	23.82	0.91	0.03	3.03	2.19	408.8	201.79	1	71	4	9	141	88	61	160	75	101	103	29.2969	21	1	1	4	0	0	0	0	0	0	0	0	0	0	0	0	0	0	0	0	0	0	0	0	0	0	0
128347	7.38	88.4	4.24	11.15	1.56	0.01	3.61	0.98	217.3	136.74	2	65	5	3	110.5	57.5	63	150	36	69	79	16	26	0	0	1	0	0	0	0	0	0	1	0	0	0	0	0	0	0	0	0	0	0	0	0	0	0	0
128348	5.99	95.2	5.89	9.87	0.96	1	3.25	1.54	374	204.58	2	57	6	0	139	96	86	165	100	130	130	36.7309	26	0	1	0	0	0	0	0	0	0	0	0	0	0	0	0	0	0	0	0	0	0	0	0	0	0	0
128349	6.67	105	5.04	12.59	1.31	0.01	3.57	0.76	431.7	108.81	1	59	5	5	141	88.5	72	173	70	82	99	23.3887	27	0	0	1	1	0	0	0	0	0	0	0	0	0	0	0	0	0	0	0	0	0	0	0	1	0	0
128350	5.73	72.4	6.28	14.55	1.14	0.01	2.93	0.91	244.9	144.69	2	59	5	3	135	70	63	155	52	84	96	21.6441	29	0	1	2	0	0	0	0	0	0	0	0	0	0	0	0	0	0	0	0	0	0	0	0	0	0	0
128351	6.08	98.2	5.44	11.49	0.91	0.01	3.14	3.23	263.9	219.2	2	60	5	6	155	91	63	162	60	89	95	22.8624	29	0	1	7	1	0	0	0	0	0	0	0	0	0	0	0	0	0	0	0	0	0	0	0	0	0	0
128353	7.36	87.2	5.19	45.14	1.94	0.01	3.36	0.89	324.5	135.33	1	60	5	6	147	81	62	169	51	71	89	17.8565	29	0	0	6	1	0	0	0	0	0	0	0	0	0	1	0	0	0	0	0	0	0	0	0	0	0	0
128354	6.2	111.1	5.47	43.68	1.07	0.09	3.25	2.43	344.4	126.5	1	65	4	9	135	64	83	167	65	92	100	23.3067	30	0	1	9	0	1	0	0	0	0	0	0	0	0	0	1	0	0	0	0	0	0	0	0	0	0	0
128355	5.69	87.8	4.72	20.07	1.34	0.06	2.73	0.81	207.9	274.05	1	71	5	4	163.5	90.5	72	160	45	74	84	17.5781	15	0	1	4	0	0	0	0	0	0	0	0	0	0	0	0	0	0	0	0	0	0	0	0	0	0	0
128356	7.67	93.6	11.8	22.11	1.21	0.2	4.28	1.64	257.7	131.81	2	59	5	2	176.5	92.5	106	160	50	94	96	19.5312	14	0	1	4	1	0	0	0	0	1	0	0	0	0	0	0	0	0	0	0	0	0	0	0	0	0	0
128357	5.91	101.9	4.76	35.39	1.52	0.04	2.75	0.88	292.7	149.02	1	57	4	9	124.5	87	95	165	63	87	97	23.1405	27	1	0	1	0	0	0	1	0	0	0	0	0	1	0	0	1	0	0	0	0	0	0	0	0	0	0
128359	4.42	92.7	4.61	13.17	1.11	0.01	2.1	0.66	224.5	171	2	61	4	10	124	84	81	160	62	87	92	24.2187	29	1	1	14	0	1	0	0	0	0	0	1	0	0	0	1	0	0	0.5	0	0	0	0	0	0	0	0
128360	7.97	77.7	7.05	15.23	1.54	0.13	4.02	1.27	298.9	163.81	2	57	6	0	134.5	62.5	77	158	60	88	100	24.0346	26	0	1	1	0	0	0	0	0	1	0	0	0	0	0	0	0	0	0	0	0	0	0	0	0	0	0.5
128361	4.39	109.9	5.71	21.86	1.36	0.01	1.83	0.87	288.4	119.75	1	62	4	8	145	89.5	81	152	66	86	102	28.5665	30	0	1	1	0	0	0	0	0	0	0	0	0	0	0	0	0	0	0	0	0	0	0	0	0	0	0
128362	6.61	65.7	6.98	9.26	1.19	0.1	3.55	2.13	198.9	134.74	2	59	5	4	156	77.5	70	172	72	100	102	24.3375	28	0	1	1	0	0	0	0	0	0	0	0	0	0	0	0	0	0	0	0	0	0	0	0	0	0	0
128365	4.94	114.2	4.84	58.11	0.91	0.01	2.63	1.11	284.6	141.87	2	77	6	0	139.5	66	70	160	55	85	100	21.4844	22	0	0	5	1	0	0	0	0	0	1	0	0	0	0	0	0	0	0	0	0	1	0	0	0	0	0
128366	8.45	101	6.22	11.54	1.2	0.21	4.59	2.81	405	109.89	2	63	3	12	118	70	71	157	53	74	92	21.5019	27	0	1	22	1	0	1	0	0	1	1	0	0	0	0	0	0	0	0	0	0	0	0	0	0	0	0
128367	4.68	124.3	4.75	15.96	1.03	0.02	2.29	1.16	292.5	120.46	1	68	5	6	169	102	77	160	68	106	117	26.5625	21	0	0	2	0	0	0	0	0	0	0	0	0	0	0	0	1	0	0	1	1	1	1	1	0	0	0
128368	6.17	77.1	4.52	12.15	0.91	0.06	3.42	2.07	306.8	258.04	2	69	6	0	176	88.5	84	145	57	97	100	27.1106	22	0	0	2	0	0	0	0	0	0	1	0	0	0	0	0	0	0	0.5	0	0	0	0	0	0	0	0
128372	5.57	79.2	6.04	12.09	1.13	0.09	2.64	2.37	238	130.94	2	62	5	6	142.5	70	76	160	70	107	105	27.3437	30	1	1	15	1	0	1	0	0	0	0	0	0	0	0	0	0	0	0	0	0	0	0	0	0	0	0
128373	6.33	102.8	5.21	72.08	1.15	0.25	3.25	1.84	328.6	156.43	1	57	5	6	139.5	95.5	84	170	75	97	102	25.9516	25	0	1	3	0	0	0	0	0	0	0	0	0	0	0	0	0	0	0	0	0	0	0	0	0	0	0
128375	6.29	112.6	4.42	14.46	1.47	0.01	2.92	0.89	293	154.04	2	66	4	9	138	84.5	69			71	90		26	0	0	2	0	0	0	0	0	0	0	0	0	0	0	0	0	0	0	0	0	0	0	0	0	0	0
128377	7.05	88.1	5.9	12.84	1.3	0.46	3.77	1.12	280.2	139.46	2	61	5	6	151.5	84	87	160	62	93	102	24.2187	30	0	1	8	1	0	0	0	0	0	0	0	0	0	0	0	0	0	0.5	0	0	0	0	0	0	0	0
128380	4.91	88.1	4.68	9.98	0.73	0.29	2.11	4.32	486.3	109.35	2	62	5	6	121.5	96	76	156	75	98	111	30.8185	27	0	0	6	1	0	0	0	0	0	0	0	0	0	0	0	0	0	0	0	0	0	0	0	0	0	0
128384	5.08	114.2	3.94	14.63	1.5	0.01	1.98	0.76	279.1	136.22	1	63	5	6	161.5	91.5	70	172	60	85	92	20.2812	29	0	1	3	0	0	0	0	0	0	0	0	0	0	0	0	0	0	0	0	0	0	0	0	0	0	0
128385	6.99	89.6	6.7	11.28	0.8	0.17	3.36	5.03	414.6	124.5	2	61	5	4	150.5	84	84	160	67	94	98	26.1719	29	0	1	3	0	1	0	0	0	1	0	0	0	0	0	0	0	0	0	0	0	0	0	0	0	0	0
128386	6.39	112.9	5.19	13.25	1.57	0.01	2.91	1	271.1	123.34	2	69	4	9	220	105	73	160	69	97	111	26.9531	28	0	0	2	0	0	0	0	0	0	0	0	0	0	0	0	0	0	0	0	0	0	0	0	0	0	0
128387	6.97	122.5	5.67	14.73	0.86	0.27	4	2.02	450.1	135.07	1	69	5	6	159	74.5	82	175	90	111	103	29.3878	29	0	0	1	0	0	0	0	0	0	0	0	0	0	0	0	0	0	0	0	0	0	0	0	0	0	0
128388	6.1	108	6.73	19.24	0.84	0.12	3.29	2.47	378.5	126.09	1	74	5	4	142	58	79	175	85	101	120	27.7551	26	0	0	1	0	0	0	0	0	0	0	0	0	0	0	0	0	0	0	0	0	0	0	0	0	0	0
128390	7.23	86.9	4.86	14.28	1.04	0.01	3.75	2.53	320.9	143.91	2	64	4	9	171.5	96.5	76	157	52	89	95	21.0962	27	0	1	7	1	1	0	0	0	0	0	0	0	0	0	0	0	0	0	0	0	0	0	0	0	0	0
128391	6.63	82.9	5.24	10.48	1.21	0.09	3.69	1.56	328.6	226.26	2	57	4	9	137.5	97.5	71	158	70	106	112	28.0404	30	1	1	1	1	0	0	0	0	0	0	0	0	0	0	0	1	0	0	0	0	0	0	0	0	0	0
128393	6.12	287.5	6.1	26.99	1.05	0.03	2.94	2.2	540.8	101.28	2	61	4	9	175	87	70	159	60	85	99	23.7332	30	0	0	3	1	0	0	0	0	0	0	0	0	0	0	0	0	0	0	0	0	0	0	0	0	0	0
128396	6.51	100.1	5.72	21.78	2.09	0.01	2.59	1.34	358.5	144.69	1	57	5	6	163.5	91.5	77	175	65	79	83	21.2245	22	0	0	2	1	0	0	0	0	0	0	0	0	0	0	0	0	0	0	0	0	0	0	0	0	0	0
128397	6.29	75.8	5.15	13.61	1.29	0.04	3.35	1.34	261.9	128.91	2	61	5	6	154.5	102	83	160	65	101	106	25.3906	30	0	0	2	0	0	0	0	0	0	0	0	0	0	0	0	0	0	0	0	0	0	0	0	0	0	0
128402	6.34	101.6	5.07	10.59	1.6	0.38	2.8	1	366.9	179.23	2	62	5	6	149.5	84	81	157	75	94	103	30.4272	29	0	1	4	0	0	0	0	0	0	0	0	0	0	0	0	0	0	0	0	0	0	0	0	0	0	0
128403	5.88	97.9	4.91	18.66	1.18	0.11	2.79	1.55	395.3	186.35	2	75	5	5	145.5	82.5	73	163	70	94	104	26.3465	23	0	0	1	0	0	0	0	0	0	1	0	0	0	0	0	0	0	0	0	0	0	0	0	0	0	0
128404	6.12	103.1	4.41	28.63	1.3	0.01	3.03	1.01	299.7	159.55	1	59	4	8	116.5	71	72	170	64	97	115	22.1453	30	0	0	0	0	0	0	0	0	0	0	0	0	0	0	0	0	0	0	0	0	0	0	0	0	0	0
128406	8.29	76.4	11.62	6.69	1.62	0.09	3.65	2.24	249.6	115.54	2	60	5	3	135.5	77	98	164	50	80	92	18.5901	29	0	0	1	0	0	0	0	0	1	0	0	0	0	0	0	0	0	0	0	0	0	0	0	0	0	0
128408	4.68	57.7	3.93	15.16	0.94	2.77	2.38	1	198.2	334.34	2	68	6	0	170.5	72.5	76	150	35	75	87	15.5556	17	0	0	6	1	0	0	1	0	0	1	1	0	1	0	0	0	0	0	0	0	1	1	1	1	0	1
128416	6.92	111.7	5.95	16.62	1.24	0.01	3.85	0.93	375.4	183.62	1	63	4	6	162	112	91	168	91	114	130	32.2421	30	0	0	3	0	0	0	0	0	0	0	0	0	0	0	0	0	0	0	0	0	0	0	0	0	0	0
128417	6.43	90.5	4.71	10.05	1.25	0.03	3.4	2.2	323.1	186.81	2	58	5	4	183.5	82.5	62	155	58	93	102	24.1415	26	1	0	4	1	0	0	0	0	0	0	0	0	0	0	0	0	0	0	0	0	0	0	0	0	0	0
128418	4.1	118.5	5.14	30.83	1.2	0.01	1.67	1.13	478.2	132.12	1	77	4	9	159	85.5	65	155	55	77	89	22.8928	25	1	0	0	0	0	0	0	0	0	0	0	0	0	0	0	0	0	1	0	0	0	0	0	0	0	0
128419	7.74	83.8	4.58	10.88	1.49	0.17	3.9	1.49	214	396.15	2	74	6	0	141	92	75	155	60	96	102	24.974	10	1	0	3	0	1	0	1	0	0	0	1	0	0	0	0	0	0	0	0	0	1	0	0	0.5	0	1
128420	5.61	104.7	5.72	13.95	1.91	0.14	2.27	0.4	261.7	101.83	1	57	4	9	132.5	70	67	160	65			25.3906	28	0	1	0	0	0	0	0	0	0	0	0	0	0	0	0	0	0	0	0	0	0	0	0	0	0	0
128421	8.15	99.8	4.65	15.35	1.69	0.01	4.27	1.27	284.5	106.7	2	58	5	6	157	72	80	156	50	85	97	20.5457	27	0	0	1	0	0	0	0	0	0	0	0	0	0	0	0	0	0	0	0	0	0	0	0	0	0	0
128426	4.68	86.9	5.07	15.59	1.18	0.01	2.24	0.79	379.8	164.41	2	58	6	0	117.5	72	76	155	50	90	95	20.8117	20	0	0	4	0	0	0	0	0	0	0	0	0	0	0	0	0	0	0	0	0	0	0	0	0	0	0
128428	5.73	115.7	4.83	43.91	0.96	0.01	3.06	1.29	309.9	334.34	1	74	5	1	131.5	75.5	54	180	82	101	104	25.3086	29	0	0	4	0	0	0	0	0	0	0	0	0	0	0	0	0	1	0	0	0	0	0	0	0	0	0
128429	8.09	111.4	5.27	16.58	1.57	0.86	4.17	1.26	467.4	187.69	2	69	5	5	148	95	69	155	60	87	98	24.974	28	0	0	4	1	0	1	1	0	1	0	0	0	1	0	0	0	0	0	0	0	0	0	0	0	0	0
128430	6.86	93.3	5.7	15.54	1.08	0.12	3.96	1.2	360.4	77.48	2	70	4	8	176	86	80	155	72	102	111	29.9688	22	1	1	4	1	0	0	0	0	0	0	0	0	0	0	0	1	0	0.5	0	0	0	1	0.5	0	0	1
128431	5.04	127.4	4.8	19.39	1.01	0.03	2.6	0.92	353.9	132.77	1	70	5	5	121.5	72.5	54	177	80	104	102	25.5354	28	0	1	3	0	1	1	0	0	0	0	0	0	1	0	0	1	0	0.5	0	0	0	0	0	0	0	0
128432	4.89	106.2	5.14	15.26	0.78	0.02	2.44	1.95	442.2	141.09	1	60	4	9	136.5	90.5	73			102	104		30	0	0	1	1	0	0	0	0	0	0	0	0	0	1	0	0	0	0	0	0	0	0	0	0	0	0
128433	6.06	98.8	4.9	5.97	1.38	0.22	2.86	0.98	347.3	176.11	2	60	5	4	154.5	72	71			101	109		29	0	0	1	0	0	0	0	0	0	0	0	0	0	0	0	0	0	0	0	0	0	0	0	0	0	0
128435	6.4	97.3	4.77	21.79	1.75	0.01	2.78	0.67	302.2	124.22	1	58	4	9	119.5	70.5	76	165	65	86	98	23.8751	30	1	0	1	1	1	0	0	0	0	0	0	0	0	0	0	0	0	0.5	0	0	0	0	0	0	0	0
128436	6.03	84.7	4.55	15.16	1.11	0.03	3.29	1.41	229	147.2	2	62	5	6	131.5	77	64	165	75	88	104	27.5482	30	1	0	1	0	0	1	0	0	0	1	0	0	0	0	0	0	0	0.5	0	0	0	0	0	0	0	0
128437	5.78	111.4	4.95	15.56	1.54	0.01	2.62	1.02	304	155.37	1	77	6	0	146	77.5	82			79	89		20	0	0	4	1	0	0	0	0	0	0	0	0	0	0	0	0	0	0	0	0	0	0	0	0	0	0
128439	7.12	81.7	4.65	12.8	1.24	0.71	4.12	1.4	368.1	242.97	2	66	6	0	155.5	71.5	58	150	72	104	118	32	25	1	0	10	1	0	0	0	0	0	0	0	0	0	0	0	0	0	0	0	0	0	0	0	0	0	0
128441	6.71	70.6	4.63	10.5	1.31	0.01	3.39	1.36	185.4	90.28	2	60	5	5	136	82	74	150	50	84	95	22.2222	26	0	1	1	1	0	0	0	0	0	0	0	0	0	0	0	0	0	0	0	0	0	0	0	0	0	0
128442	4.21	89.9	4.78	8.23	0.86	0.59	1.74	2.31	352.1	128.95	2	62	4	9	140	76	60	149	65	98	106	29.278	30	0	0	7	0	0	0	0	0	0	0	0	0	0	0	0	0	0	0	0	0	0	0	0	0	0	0
128444	9.48	88.1	4.93	10.86	1.07	0.15	5.36	2.8	294.6	195.68	2	69	6	0	125.5	75.5	68	150	55	88	100	24.4444	24	0	1	2	0	0	0	0	0	0	0	0	0	0	0	0	0	0	0	0	0	0	0	0	0	0	0
128446	6.43	80.4	5	12.51	1.73	0.01	3.06	0.78	212.9	165.22	2	58	4	8	171.5	81	64	160	60	82	96	23.4375	30	1	1	12	1	0	0	0	0	0	0	0	0	0	0	0	0	0	0	0	0	0	0	0	0	0	0
128447	5.35	119.7	5.29	13.94	1.34	0.06	2.54	1.25	366.4	120.34	1	62	4	9	128.5	76	73	165	66	95	104	24.2424	28	0	0	2	0	0	0	0	0	0	0	0	0	0	0	0	0	0	0.5	0	0	0	0	0	0	0	0
128448	6.14	89	11.42	11.17	1.01	0.08	3.72	1.56	367.9	506.47	2	61	5	3	136.5	71	89	160	66	97	103	25.7812	22	0	0	5	0	0	0	0	0	1	0	0	0	0	0	0	0	0	0	0	0	0	0	0	0	0	0
128449	5.96	90.2	4.33	14.4	1.37	0.01	2.93	1.74	283.2	109.62	1	66	5	6	129	70.5	78	161	75	98	104	28.9341	26	0	0	14	0	0	0	0	0	0	0	0	0	0	0	0	1	0	0	0	1	1	1	0	0	0	0
128450	6.42	75.8	6.09	6.26	1.36	0.01	3.16	1.66	156.8	125.32	2	63	5	6	117	72	72	160	60	91	99	23.4375	24	1	0	7	0	0	0	0	0	0	0	0	0	0	0	0	0	0	0	0	0	0	0	0	0	0	0
128454	5.37	87.8	5.03	14.29	1.42	0.01	2.36	1.11	233	153.03	2	76	6	0	186	108.5	88	150	50	93	113	22.2222	27	0	0	2	0	0	0	0	0	0	0	0	0	0	0	0	0	0	0	0	0	1	1	0	0	0	0
128455	7.15	94.8	5.12	10.68	1.15	0.09	3.73	2.07	329.7	124.86	2	57	6	0	131	91	73			95	109		26	0	1	1	0	0	0	0	0	0	0	0	0	0	0	0	0	0	0	0	0	0	0	0	0	0	0
128458	6.94	104	5.39	15.68	1.21	0.03	3.49	2.23	483	98.22	2	64	3	12	160.5	96	72	162	63	94	103	24.0055	28	0	0	5	1	0	0	0	0	0	0	0	0	0	0	0	0	0	0.5	0	0	0	0	0	0	0	0
128461	6.12	96.1	7.16	30.91	0.88	0.2	2.51	4.55	300.4	368.01	2	81	6	0	148	72.5	64	150	50	89	97	22.2222	23	0	1	5	0	1	0	0	0	0	0	0	0	0	0	0	0	0	0	0	0	0	0	0	0	0	0
128464	5.19	92.4	5.44	50.5	1	0.01	2.65	1.55	254.1	154.23	2	67	5	5	138.5	74.5	78	150	52	71	87	23.1111	30	0	0	2	1	0	0	0	0	0	0	0	0	0	0	0	0	0	0	0	0	0	0	0	0	0	0
128465	5.12	101.3	5.3	15.86	1.24	0.01	2.45	1.1	311.7	134.08	1	60	4	9	209.5	107.5	81	165	65	86	100	23.8751	30	0	0	1	0	0	0	0	0	0	0	0	0	0	0	0	0	0	0	0	0	0	0	0	0	0	0
128466	5.06	112.6	4.58	14.71	1.74	0.01	1.7	1.03	378.8	122.73	2	59	5	6	148.5	83.5	72	156	55	82	103	22.6003	29	0	0	1	0	0	0	0	0	0	0	0	0	0	0	0	0	0	0	0	0	0	0	0	0	0	0
128468	5.75	91.8	5.35	18.03	1.22	0.17	2.54	1.38	235	125.32	2	61	4	9	111	71	88	158	100	80	95	40.0577	29	0	1	5	0	0	0	0	0	0	0	0	0	0	0	0	0	0	0	0	0	0	0	0	0	0	0
128472	6.04	101.9	8.06	14.38	2.08	0.02	2.14	0.84	474.2	146.64	1	66	5	4	138	80.5	99	157	65	89	95	26.3702	27	0	0	4	0	0	0	0	0	0	0	0	0	0	0	0	0	0	0.5	0	0	0	0	0	0	0	0
128474	4.96	102.8	4.59	9.52	1.25	0.36	2.15	1.02	417.8	156.23	1	55	4	6	109	70	65	170	55	79	90	19.0311	30	0	0	1	0	0	0	1	0	0	0	0	0	0	0	0	0	0	0	0	0	0	0	0	0	0	0
128475	5.02	85.9	8.05	24.59	0.85	4.06	2.8	0.84	131.1	165.69	1	74	4	6	118.5	70	80	170	50	70	91	17.301	25	0	1	4	0	0	0	0	0	0	0	0	0	0	0	0	0	0	0	0	0	0	0	0	0	0	0
128476	7.18	109	5.47	30.96	1.39	0.01	3.8	0.97	370.9	158.42	1	72	5	6	190.5	89	60	155	75	104	109	31.2175	27	0	0	2	1	0	0	0	0	0	0	0	0	0	0	0	0	0	0	0	0	0	0	0	0	0	0.5
128477	6.43	71.2	4.69	11.93	1.59	0.08	2.97	0.83	255.8	253.1	2	76	6	0	152	94.5	81	155	50	95	103	20.8117	24	0	0	2	0	0	0	0	0	0	0	0	0	0	0	0	0	1	0	0	0	0	0	0	0	0	0
128478	7.18	119.4	5.11	21.1	1.16	0.01	3.85	1.41	445.4	200.71	1	58	4	9	133.5	78	69	172	82	99	101	27.7177	24	0	0	1	0	0	0	0	0	0	0	0	0	0	0	0	0	0	0	0	0	0	0	0	0	0	0
128480	6.11	94.2	4.57	16.62	1.65	0.02	2.5	0.6	342.6	138.7	1	69	5	6	122.5	94	66	163	40	80	82	15.0551	29	0	0	0	0	0	0	0	0	0	1	0	0	0	0	0	0	1	0	0	0	0	0	0	0	0	0
128483	8.83	105.3	4.63	19.43	1.58	0.01	4.34	2.51	393.2	133.65	2	77	6	0	152.5	66	53			76	86			1	1		1	0	0	0	0	0	0	0	0	0	0	1	0	0	0	1	1	1	1	1	1	1	1
128484	6.75	109.3	5.22	20.16	1.14	0.38	3.65	1.47	484.7	199.16	1	67	5	5	134.5	82	78	165	80	107	108	29.3848	27	1	1	4	1	0	0	1	0	0	1	0	0	1	0	0	0	0	0	0	0	0	0	0	1	0	0
128488	6.99	96.1	5.19	16.95	1.38	0.83	3.63	2.01	474.3	165.69	2	76	6	0	162.5	84	70	160	70	105	110	27.3437	18	1	1	4	0	0	0	0	0	0	0	0	0	0	0	0	0	0	0	0	0	0	0	0.5	0	0	0
128489	8.38	113.3	5.44	21.06	1.4	0.01	4.39	2.38	425.2	132.41	2	70	5	6	134	72.5	61	162	65	98	107	24.7676	26	0	1	11	0	0	0	0	0	0	1	1	0	0	0	0	1	0	0	0	0	0	0	0	0	0	0
128490	6.51	112.6	7.38	116.4	1.27	0.45	2.66	3.09	442.1	179.84	1	78	5	6	184.5	80.5	78	165	72	93	103	26.4463	28	0	1	3	0	0	0	0	0	0	0	0	0	0	0	0	0	0	0.5	0	0	0	0	0	0.5	0	0
128491	7.75	87.2	4.43	14.35	1.19	0.31	4.19	2.62	505.5	351.28	2	72	5	6	144.5	90	75	150	70	102	111	31.1111	24	0	1	5	0	0	0	0	0	0	0	0	0	0	0	0	0	0	0	0	0	0	0	0	0	0	0
128493	4.8	130.4	5.85	16.93	0.92	0.35	2.48	1.33	481.4	301.89	1	75	5	3	138.5	71.5	74	155	50	81	89	20.8117	22	1	1	6	1	0	0	0	0	0	0	0	0	0	0	0	0	0	0	0	0	1	1	0	0	0	0
128494	8.8	106.8	6.35	35.39	0.99	0.06	5.28	2.25	372	177.35	2	67	4	9	130.5	57	58	160	57	92	96	22.2656	30	1	1	8	1	1	0	0	0	1	0	0	0	0	0	0	0	0	0	0	0	0	0	0	0	0	0
128496	7.33	102.5	5.36	20.38	2.03	1.02	3.25	0.96	415.8	132.62	1	56	4	9	151.5	80	82	170	55	74	86	19.0311	29	0	0	5	0	0	0	0	0	0	0	0	0	0	0	0	0	0	0	0	0	0	0	1	0	0	0
128499	5.74	111.1	5.91	21.89	0.96	0.01	2.88	1.69	271.3	155.99	2	76	6	0	171	77	67	155	50	87	96	20.8117	22	0	0	1	0	1	0	0	0	0	0	0	0	0	0	0	0	0	0.5	0	0	0	0	0	0	0	0
128501	7.49	87.2	7.12	13.09	1.05	0.64	4.12	2.97	466.3	161.88	2	66	6	0	151	104	101	163	91	115	124	34.2504	22	1	1	6	0	0	0	0	0	0	0	0	0	1	0	0	0	0	0	0	0	0	0	0	0	0	0
128502	6.22	91.5	4.91	20.96	1.33	0.01	3.05	1.02	316.3	202.26	1	72	5	5	119	74.5	86	165	60	75	87	22.0386	25	1	1	15	0	0	0	0	0	0	1	0	0	0	0	0	1	0	0	0	0	0	0	0	0	0	0
128503	5.79	102.5	4.95	15.5	1.48	0.02	2.51	1.31	478.3	165.43	1	57	4	9	141	74	68	165	65	80	90	23.8751	29	0	0	1	0	0	0	0	0	0	0	0	0	0	0	0	0	0	0	0	0	0	0	0	0.5	0	0
128509	4.49	80.7	4.9	13.44	1.5	0.01	1.6	0.8	309.1	134.27	2	76	6	0	182.5	90	74	145	70	98	108	33.2937	18	1	0	4	1	0	1	0	0	0	0	0	0	0	0	0	0	1	0	0	0	1	1	0	0	0	0
128510	6.09	112.9	7.17	19.26	0.97	0.36	3.17	1.91	396.6	172.75	2	75	6	0	158.5	85.5	78	146	55	91	101	25.8022	15	1	1	4	1	0	1	0	0	1	0	0	0	0	0	1	0	0	0	1	1	1	1	0	0	0	0
128511	6.01	380.5	6.53	19.29	0.91	0.03	3.03	2.41	732.4	184.63	1	57	4	7	145	95.5	93	171	90	111	115	30.7787	28	1	0	3	1	0	0	0	0	0	0	0	0	0	0	0	0	0	0	0	0	0	0	0	0	0	0
128512	7.25	104	5.64	13.62	1.28	0.08	3.71	2.2	696.3	162.39	2	76	6	0	157.5	80.5	71	153	72	107	102	30.7574	19	1	1	5	1	0	0	0	0	0	0	0	0	0	0	0	0	0	0.5	0	1	1	1	0	0	0	0
128514	5.17	88.1	5.14	10.94	1.44	0.01	2.23	0.88	331.1	160.64	2	66	6	0	136	76	76	153	56	91	99	23.9224	28	0	1	10	1	0	0	0	0	1	0	0	0	1	0	0	0	0	0	0	0	0	0	0	0	0	0
128515	7.3	109.9	5.67	19.35	1.44	0.01	3.74	1.26	501.1	128.18	1	65	5	5	134.5	79.5	78	170	70	95	100	24.2215	29	1	1	7	1	0	0	0	0	0	0	0	0	0	0	0	0	0	0	0	0	0	0	0	0	0	0
128517	7.02	96.1	4.48	11.89	1.13	0.06	3.97	1.11	421	146.18	1	69	5	6	148	72.5	70	165	75	98	106	27.5482	27	0	1	2	0	0	0	0	0	0	0	0	0	0	0	0	0	0	0	0	0	0	0	0	0	0	0
128518	5.36	130.7	5.69	16.05	0.93	0.18	2.79	2.12	626.4	219.88	2	68	6	0	180	78.5	60	160	69	102	107	26.9531	26	0	1	1	0	0	0	0	0	0	0	0	0	0	0	0	0	0	0	0	0	1	1	0	0	0	0
128522	4.89	112.9	5.73	11.92	1.2	0.12	2.32	0.68	387.3	294.05	1	74	6	0	121.5	61.5	112	170	55	75	92	19.0311	23	1	0	16	0	0	1	0	0	0	0	0	0	0	0	1	0	0	0.5	0	0	0	0	0	0	0	0
128523	6.27	124.3	5.48	32.48	0.98	0.04	3.43	1.45	602.9	165.43	1	69	5	6	143	67	85	168	80	104	106	28.3447	25	1	0	0	0	0	0	0	0	0	0	0	0	0	0	0	0	0	0.5	0	0	0	0	0	0	0	0
128524	6.01	100.4	4.49	39.59	0.9	0.03	3.21	1.47	347.7	134.06	1	71	5	3	142	65	71	171	60	86	93	20.5191	28	0	0	2	0	0	0	0	1	0	0	0	0	0	1	0	0	0	0	0	0	0	0	0	0	0	0
128525	7.42	90.9	4.81	18.5	1.11	0.03	4.08	2.74	341.3	283.78	2	66	6	0	184	89	84			96	106		17	0	0	2	0	0	0	0	0	0	0	0	0	0	0	0	0	0	0	0	0	0	0	0	0	0	0
128526	5.06	83.5	5.01	15.74	1.18	0.01	2.29	1.44	213.9	135.73	2	67	6	0	146	92.5	80	160	45	80	87	17.5781	21	1	1	22	1	0	0	0	0	0	1	0	0	0	0	0	0	0	0	0	0	0	0	0	0	0	0
128527	5.07	76.4	5.31	18.95	1.4	0.03	2.27	0.59	220.4	166.46	1	78	6	0	143	72	82	150	60	82	94	26.6667	18	0	0	3	0	0	0	0	0	0	0	0	0	0	0	0	0	0	0	0	1	1	1	1	0	0	0
128529	5.35	82	5.36	39.33	0.97	0.02	2.73	1.65	435.7	143.72	1	59	4	8	149	87.5	65	166	72	93	100	26.1286	30	1	0	1	1	0	0	0	0	0	0	0	0	0	0	0	0	0	0	0	0	0	0	0	0	0	0
128531	6.57	103.1	4.87	15.48	0.77	1.29	3.82	1.91	500.1	165.18	2	69	6	0	140.5	87	72			104	108		22	0	1	8	1	0	0	0	0	0	0	1	0	1	0	0	0	0	0	0	0	1	0	0	0	0	0
128532	7.6	128.9	4.83	28.47	1.09	0.03	4.08	2.72	532.1	128.98	1	78	5	6	164.5	85	66	160	75	97	108	29.2969	27	0	0	1	0	0	0	0	0	0	0	0	0	0	0	0	0	0	0	0	0	0	0	0	0	0	0
128535	5.21	104	5.5	15.99	1.22	0.07	2.52	0.62	429.4	179.56	1	68	5	6	122.5	62	84	178	75	91	101	23.6713	28	0	1	10	0	0	0	0	0	0	0	0	0	0	0	0	0	0	0.5	0	0	0	0	0	0	0	0
128538	7.76	78.3	6.01	12.09	1.37	0.26	4.04	1.75	260.2	137.21	2	76	6	0	168.5	86.5	81	150	50	84	97	22.2222	15	1	0	5	1	0	0	0	1	1	1	0	0	0	0	0	0	0	0	1	1	1	1	0	0	0	0
128540	5.71	104	5.16	30.11	1.22	0.03	2.69	1.66	550.2	106.15	2	71	6	0	137.5	91	74	153		90	105		20	1	0	5	0	0	0	0	0	0	0	0	0	0	1	0	0	0	1	0	0	0	0	0	0	0	0
128541	4.14	112	4.82	19.97	0.74	0.65	2.14	1.06	636.1	210.89	1	77	6	0	158.5	75	68	175	64	85	95	20.898	20	0	1	3	0	0	0	0	0	0	0	0	0	0	0	0	0	0	1	0	0	0	0	0	0	0	0
128542	6.61	99.1	4.95	22.17	1.15	1.18	3.45	1.68	466.8	117.73	2	73	6	0	132.5	85	89			93	96		17	0	1	8	0	0	0	0	0	0	1	0	0	0	0	0	0	0	0	0	0	0	1	1	0	0	0
128543	8.8	90.2	6.2	27.91	1.39	0.79	5.1	0.97	239.5	265.94	2	70	6	0	124.5	75	92	160	65	95	105	25.3906	17	0	1	4	1	0	0	0	0	0	0	0	0	0	0	0	0	0	0.5	0	0	0	1	0.5	0.5	0	0
128545	7.22	98.2	6.29	17.66	1.25	0.28	3.87	1.84	558.2	114.15	2	67	5	3	133	69.5	91		74	113	115		28	0	0	3	1	0	0	0	0	0	0	0	0	0	0	0	0	0	0	0	0	0	0	0	0	0	1
128546	5.06	91.2	4.46	31.89	0.91	1.18	2.75	0.95	357.3	126.41	1	67	4	6	118.5	71	82	160	50	75	87	19.5312	28	0	0	1	0	0	0	0	0	0	0	1	0	0	0	0	0	0	0	0	0	0	0	0	0	0	0
128547	4.66	128	6.24	15.64	1.13	3.88	2.14	0.86	463.2	139.13	1	65	5	6	131	77	89	174	80	97	104	26.4236	28	0	0	9	0	0	0	0	0	0	0	0	0	0	0	0	0	0	0	0	0	0	0	0	0	0	0
128549	4.76	121.8	4.45	102.7	0.74	0.04	1.92	4.54	753.9	153.36	2	69	6	0	157	87.5	74	145	50	105	107	23.7812	21	0	0	1	1	0	0	0	0	0	0	0	0	0	0	0	0	0	0	0	0	0	0	0	0	0	0
128555	6	132.6	5.18	49.48	1.28	0.06	3.06	1.08	421.9	142.83	1	76	4	9	131	70	114	170	72	91	101	24.9135	29	1	1	7	0	0	1	0	0	0	0	0	0	0	0	0	0	0	0	0	0	0	0	0	0	0	0
128558	5.28	101.9	5.01	21.43	1.1	0.43	2.61	1.41	484.9	368.52	2	76	5	3	172	86	75	150	60	95	102	26.6667	22	0	1	8	1	0	0	0	0	0	0	0	0	0	0	0	0	0	0	0	0	0	0	0	0	0	0
128559	6.66	133.5	5	47.02	1.12	0.01	3.65	0.77	624.4	141.95	1	56	4	9	137.5	91.5	95	168	75	96	99	26.5731	28	1	0	0	0	0	0	0	0	0	0	0	0	0	0	0	0	0	0	0	0	0	0	0	0	0	0
128560	8.58	103.4	6.24	14.46	0.98	2.1	2.26	12.49	596.7	229.25	1	66	4	9	165.5	81.5	92	168	90	120	110	31.8878	29	0	0	11	0	0	0	0	1	0	0	0	0	1	0	0	0	0	0	0	0	0	0	0	1	0	0
128561	5.17	129.2	5.75	15.77	0.99	0.01	2.66	1.53	508.8	135.94	1	65	5	6	149	99	68	170	75	100	100	25.9516	29	0	0	8	1	0	0	0	0	0	0	0	0	0	0	0	0	0	0	0	0	0	0	0	0	0	0
128562	5.83	83.2	5.13	11.07	1.49	0.26	2.71	0.74	323.8	124.86	2	66	6		142.5	79	93	160	63	96	100	24.6094	23	0	0	9	0	0	0	0	1	0	0	0	0	1	0	0	0	0	0.5	0	0	0	0	0.5	0	0	0
128564	5.59	89.3	4.23	26.35	1.49	0.04	2.6	0.46	248.6	233.55	2	59	6	0	114	59	72	150	50	76	89	22.2222	22	0	1	2	0	0	0	0	0	0	0	0	0	0	0	0	0	0	0	0	0	0	0	0	0	0	0
128565	6.02	90.2	5.27	9.53	0.85	0.18	2.78	4.66	555.3	125.63	1	70	5	4	135.5	80.5	74	160	80	107	114	31.25	27	0	0	1	0	0	0	0	0	0	0	0	0	0	0	0	0	0	0	0	0	0	0	0	0	0	0
128566	6.97	95.8	4.84	18.2	1.58	0.01	3.52	1.49	356.7	126.21	2	67	6	0	118	73	72	150	79	99	103	35.1111	27	0	1	9	0	0	0	0	0	0	0	0	0	0	0	0	0	0	0	0	0	0	0	0	0	0	0
128568	3.85	107.4	4.67	53.73	0.85	0.01	1.86	0.79	402.9	146.73	1	65	4	9	131.5	82	70	168	60	81	93	21.2585	25	0	0	15	0	0	0	0	0	0	0	0	0	0	0	0	1	0	0	0	0	0	0	0	0	0	0
128569	3.44	126.7	5.62	24.76	0.83	0.01	1.46	1.47	398.4	138.13	1	74	4	9	148.5	90.5	78	168	85	100	106	30.1162	22	0	1	3	0	0	1	0	0	0	0	0	1	0	0	0	0	0	0.5	0	0	0	0	0	0	0	0
128571	7.32	101	6	20.75	1.23	0.11	4.21	1.61	348.7	139.15	2	72	5	1	160.5	80	70	162	70	105	130	26.6728	19	0	1	4	1	1	0	0	0	0	0	0	0	1	0	0	0	0	0	0	0	1	1	0.5	0	0	0
130741	3.84	94.4	4.88	17.18	1.17	0.18	2.19	0.64	572.3	232.2	2	86	6	0	149	69	60	160	60	97	107	23.4375	24	0	0	1	0	0	0	0	0	0	0	0	0	0	0	0	0	0	0.5	0	0	0	0	0.5	0	0	0
131406	4.29	98	4.28	17.47	1.1	0.01	2.61	0.79	349.8	130.07	1	85	2	16	107.5	60.5	53	155	50	90	91	20.8117		0	0		0	0	0	0	0	0	0	0	0	0	0	1	0	0	1	0	0	0	0	0	0	0	0
131604	4.87	83.9	7.65	26.08	0.9	0.44	3.04	2.87	459	220.24	2	77	6	0	155	68	68	160	80	105	112	31.25	21	0	0	2	1	0	0	0	0	0	0	1	0	0	0	0	0	0	0.5	0	0	0	0	0	0	0	0
131609	4.16	101	5.36	19.8	0.99	0.12	2.64	1.1	427.8	156.35	1	78	3	12	120.5	59.5	66	170	73	101	117	25.2595	29	0	0	1	1	1	0	0	1	0	0	0	0	1	0	0	1	0	0	0	0	0	0	0	0	0	0
131614	3.64	107.7	5.12	21.36	0.89	0.02	2.26	0.67	440	195.64	1	81	2	15	162	81	75	168	70	101	117	24.8016	30	0	0	0	0	0	0	0	0	0	0	1	0	0	0	0	0	0	0	0	0	0	0	0	0	0	0
131628	5.63	94.9	8.21	8.43	1.22	0.26	3.7	0.99	442.2	233.18	1	81	3	12	120	70	70	170	64	115	120	22.1453	30	1	0	0	1	1	0	0	0	1	0	0	0	0	0	0	0	0	0	0	0	0	0	0	0	0	0
131705	4.84	63.3	5.13	8.14	1.68	0.05	2.39	0.81	206.5	125.74	2	77	5	4	172	68.5	69	158	65	97	108	26.0375	29	0	1	0	0	0	0	0	0	0	1	0	0	0	0	0	0	0	0	0	0	0	0	0	0	0	0
131709	4.36	109.4	5.76	14.04	0.95	0.02	2.86	1.57	446	154.05	2	74	4	9	140.5	59.5	67	152	50	87	99	21.6413	29	0	0	1	1	0	0	0	0	0	0	0	0	0	0	0	0	0	0	0	0	0	0	0	0	0	0
131711	3.97	157.1	13.25	21.32	1.07	0.12	2.2	1.81	406.4	105.5	2	75	2	16	132.5	77.5	69	154	70	97	110	29.5159	30	0	0	1	1	1	0	0	0	1	0	0	0	0	0	0	0	0	0	0	0	0	0	0	0	0	0
131714	3.85	80.1	6.13	15.39	1.08	0.02	2.28	0.71	424.4	97.76	2	74	4	9	146.5	63.5	69	154	65	97	110	27.4077	30	0	0	4	0	0	0	0	0	0	0	0	0	0	0	0	0	0	0	0	0	0	0	0	0	0	0
131730	4.48	88	4.55	12.58	1.19	0.55	2.67	0.82	257.3	161.38	2	76	4	9	139.5	75.5	89	155	55	115	130	22.8928	30	1	0	0	1	1	0	0	0	1	0	1	0	0	0	0	0	0	0	0	0	0	1	0	0	0	0
131743	6.82	75.5	12.9	13.83	1.66	0.06	4.2	1.52	300.3	72.71	2	80	5	6	155.5	84.5	82	164	70	110	120	26.0262	14	1	0	18	0	1	0	0	0	1	0	0	0	0	0	0	1	1	0	1	1	1	1	1	1	1	1
131746	5.13	62	5.61	10.02	1.62	0.09	2.69	0.87	242.4	129.25	2	73	5	6	111.5	63	68	155	67	115	120	27.8876	30	0	0	0	0	0	0	0	0	0	0	1	0	0	0	0	1	0	0	0	0	0	0	0	0	0	0
131862	3.01	69.6	10.71	18.49	0.83	0.01	1.53	1.48	255.5	247.93	2	76	5	6	146.5	66.5	64	164	75	100	109	27.8852	30	0	1	1	1	1	0	0	0	1	0	0	0	0	0	0	0	0	0	0	0	0	0	0	0	0	0
131863	5.3	64.3	5.23	14.9	0.89	0.06	3.58	1.67	285.2	97.97	2	73	6	0	109.5	48	66	155	69	99	104	28.7201	29	0	0	2	1	0	1	0	0	0	0	0	0	0	0	0	0	0	0	0	0	0	0	0	0	0	0
131875	5.65	99.2	5.3	11.31	1.04	0.13	3.68	1.89	453.8	128.43	2	75	6	0	165	76	76	150	60	101	104	26.6667	30	0	0	9	1	0	1	0	0	0	0	0	0	0	0	0	0	0	0	0	0	0	0	0	0	0	0
131876	5.68	73.2	11.05	12.47	1.1	0.02	3.7	1.65	315.2	110.99	2	74	4	9	125	61	80	158	70	98	106	28.0404	30	0	0	0	0	0	0	0	0	0	0	0	0	0	0	0	0	0	0	0	0	0	0	0	0	0	0
131968	3.91	113.3	5.36	25.01	0.74	0.26	1.78	3.29	415.6	150.19	1	76	4	9	141	69.5	59	170	70	90	100	24.2215	30	0	0	3	1	0	1	0	0	0	0	0	0	0	0	0	0	0	0	0	0	0	0	0	0	0	0
131973	4.36	107.4	6.11	14.07	1.34	0.53	2.31	0.79	323.7	207.57	1	75	4	9	140.5	77	85	170	76	107	107	26.2976	27	0	0	1	1	0	0	0	0	1	0	0	0	0	0	0	0	0	0	0	0	0	0	0	0.5	0	0
132020	4.11	82.7	6.01	15.5	0.69	0.01	2.59	1.96	387.1	268.68	1	76	5	3	128	76.5	78	173	75	99	110	25.0593	28	0	0	5	0	0	0	0	0	1	0	0	0	0	0	0	0	0	0	0	0	0	0	0	0	0	0
132056	4.63	108.7	5.25	28.5	0.99	0.33	3.03	1.22	480.1	372.13	1	78	6	0	132.5	79.5	64	160	83	86	95	32.4219	30	0	1	2	1	0	0	0	0	0	0	0	0	0	0	0	0	0	0	0	0	0	0	0	0	0	0
132070	3.96	95.4	5.17	15.72	1.64	0.01	1.65	0.62	237	180.53	1	78	2	15	123	77	65	168	65	90	101	23.03	30	0	1	2	1	0	1	0	0	0	0	0	0	0	0	0	0	0	0	0	0	0	1	0	0	0	0
132122	5.93	101.5	9.77	15.6	1.31	0.07	3.73	1.56	402.2	152.43	2	77	6	0	150.5	63.5	56	150	68	98	114	30.2222	29	0	1	2	1	0	0	0	0	1	0	0	0	0	0	0	0	0	0	0	0	0	0	0	0	0	0
132161	6.17	77	5.04	23.8	1.03	0.49	4.25	1.29	272	134.83	2	78	5	2	139	61.5	75	162	51	90	98	19.433	29	0	0	0	0	0	0	0	0	0	0	0	0	0	0	0	0	0	0.5	0	0	0	0	0	0	0	0
132190	5.72	75	5.14	13.54	1.14	0.23	3.85	1.44	374.9	111.22	2	83	6	0	136	68.5	69	150	63	87	95	28	28	0	0	3	0	0	0	0	0	0	0	0	0	0	0	0	0	0	0	0	0	0	0	0	0	0	0
132205	5.46	89	5.37	41.19	0.93	0.03	3.7	1.69	227.7	123.37	1	83	4	9	157	84.5	60	170	75	95	103	25.9516	29	0	1	2	0	0	0	0	0	0	0	0	0	0	0	0	0	0	0	0	0	0	0	0	0	0	0
132257	7.58	67.9	5.14	10.95	1.99	0.01	4.48	0.93	285.9	181.68	2	77	2	15	151	90.5	77	162	42	63	85	16.0037	30	1	0	1	0	0	1	0	0	0	1	0	0	0	0	0	0	0	0	0	0	0	0	0	0	0	0
132267	5.18	96.2	7.87	14.83	0.93	0.06	3.63	1.13	290	166.94	1	83	3	12	129	63.5	65	164	61	91	99	22.68	30	0	0	1	1	0	0	0	0	1	0	0	0	0	0	1	0	0	0	0	0	0	0	0	0	0	0
132279	5.55	120.7	5.13	17.99	1.19	0.89	3.33	2.83	451.9	128.43	2	79	2	15	145	72.5	84	152	60	93	102	25.9695	30	0	0	1	1	0	0	0	0	0	1	1	0	0	0	1	0	0	0	0	0	1	1	0	0	0	0
132283	5.28	108.4	5.57	16.39	1.65	0.01	2.9	0.9	407.3	140.95	2	86	6	0	135.5	98	68	154	36	65	83	15.1796		0	0		0	0	0	0	0	0	0	0	0	0	0	0	0	0	0	0	0	0	0	0	0	0	1
132285	5.46	74.2	5.89	12.6	1.34	0.02	3.42	0.68	270.2	248.98	2	81	3	12	155	81.5	63	154	55	91	96	23.1911	30	0	0	1	0	0	0	0	0	0	0	1	0	0	0	1	0	0	0	0	0	0	0	0	0	0	0
132296	4.74	80.4	12.59	9.17	0.91	0.79	2.88	3.31	289.5	176	2	76	3	12	139	71.5	93	158	65	90	103	26.0375	29	0	0	17	1	0	0	0	0	1	0	0	0	0	0	0	0	0	0	0	0	0	0	0	0	0	0
132333	4.75	65.8	5.58	28.22	1.09	0.25	3.02	1.3	306.1	146.42	2	77	6	0	181.5	81.5	71	158	60	99	107	24.0346	26	0	1	4	0	0	0	0	0	0	0	0	0	0	0	0	1	0	0	0	0	0	0	0	0	0	0
132336	5.88	105.1	5.13	20.02	1.07	0.01	3.66	2.14	545.8	176.38	2	77	5	6	140.5	67	74	158	55	87	98	22.0317	24.5	0	0	6	0	1	0	0	0	0	0	0	0	0	0	0	0	0	0	0	0	0	0	0	0	0	0
132727	4	85.7	5.62	11.89	0.69	0.13	2.66	1.47	373.4	211.12	1	76	2	8	121	66	90	173	65	93	100	21.7181	30	0	0	0	1	0	0	0	0	0	0	0	0	0	0	0	0	0	0	0	0	0	0	0	0	0	0
132728	6.32	92.4	5.3	10.47	1.29	0.08	4.08	1.52	448.6	179.39	1	81	2	15	146.5	77	69	158	57	86	96	22.8329	30	0	0	7	0	1	0	0	0	0	0	1	0	0	0	0	0	1	0	0	0	0	0	0	0	0	0
132730	6.14	97.2	6.02	17.72	1.89	0.11	3.48	0.89	343.2	146.11	1	78	2	15	165.5	72.5	66	170	57	88	101	19.7232	29	0	1	4	0	0	0	0	0	0	0	0	0	0	0	0	0	0	0	0	0	0	0	0	0	0	0
132739	4.71	52.8	4.19	13.77	1.17	0.38	2.93	0.61	346.4	240.77	1	78	2	15	123	69	69	172	60	89	91	20.2812	30	1	1	29	0	1	0	0	0	0	0	0	0	0	0	0	0	0	0	0	0	0	0	0	0	0	0
132740	5.01	84.4	6.28	14.35	1.36	0.02	3.12	0.7	381	207.57	1	77	2	15	141	72	77	172	70	110	108	23.6614	30	0	1	29	1	0	1	0	0	0	0	1	0	0	0	0	0	0	0	0	0	0	0	0	0	0	0
132764	4.24	74.2	4.66	11.32	1.33	0.07	2.27	0.65	261.7	205.82	1	78	2	17	105	58	70	178	62	79	93	19.5682	29	0	1	0	0	0	0	0	0	0	0	0	0	0	0	0	0	0	0	0	0	0	0	0	0	0	0
134177	4.47	103.3	5.18	9.6	1.15	0.05	2.72	0.91	388.7	218.38	1	77	2	15	122	71	65	165	74	110	124	27.1809	30	1	1	29	1	0	1	0	0	0	0	0	0	0	0	0	0	0	0.5	0	0	0	0	0	0	0	0
134181	4.71	68.3	4.58	10.73	1.04	0.01	3.03	1.27	404.2	123.33	1	79	3	12	147	80	73	160	65	95	100	25.3906	28	0	0	10	1	0	0	0	0	0	0	1	0	0	0	0	0	0	0.5	0	0	0	0	0	0	0	0
134188	3.93	110.5	5.59	22.36	1.49	0.07	1.83	0.93	306.8	168.71	1	86	2	15	145	62	61	155	42	75	87	17.4818	26	0	1	5	0	0	0	0	0	0	0	0	0	0	0	0	0	0	0	0	0	0	0	0	0	0	0
134189	7.24	80.4	5.05	11.41	1.54	0.01	4.86	1.1	249.9	131.73	2	85	2	16	139.5	86.5	80	150	50	98	102	22.2222	22	0	0	8	0	0	0	0	0	0	0	0	0	0	0	0	1	0	0	1	1	1	1	1	1	1	1
134193	5.15	298	5.8	17.59	1.48	0.05	2.97	0.83	461.1	137.42	2	84	2	15	142.5	100.5	69	160	50	89	90	19.5312	30	1	1	29	1	1	1	0	0	0	0	0	0	0	0	0	0	0	0	0	0	0	0	0	0	0	0
134220	5.02	95.7	5.01	14.57	1.27	0.01	3.15	1.11	243.6	255.92	1	73	3	12	131.5	85	69	166	60	90	91	21.7738	30	0	1	2	0	0	0	0	0	0	0	0	0	0	0	0	0	0	0	0	0	0	0	0	0	0	0
134554	4.63	54	4.64	16.08	1.04	0.28	2.95	1.08	308.6	157.98	2	97	6	0	185	72	85	150	52	72	80	23.1111		0	0		1	1	0	0	0	0	0	0	0	0	0	0	1	1	0.5	1	1	1	1	1	0	0	1
134594	6.56	80.2	5.07	10.34	1.04	1.07	4.45	2.21	437.7	284.34	2	80	6	0	140	65.5	69	159	76	106	108	30.0621	25	0	1	5	1	0	0	0	0	0	1	0	0	0	0	1	0	0	0	0	0	0	0	0	0	0	0
134604	3.95	132.7	5.61	13.48	1.47	0.02	1.83	1.27	339.1	159.69	1	81	2	16	128.5	73.5	63	165	60	95	98	22.0386	30	0	0	4	1	0	0	0	0	0	0	0	0	0	0	0	0	0	0	0	0	0	0	0.5	0	0	0
134605	4.67	109.7	5.1	18.17	1.2	0.01	2.83	0.98	356	277.93	1	84	4	9	114	68.5	80	162	70	100	108	26.6728	8	0	0	6	1	1	0	0	0	0	0	0	0	0	0	0	0	0	1	0	0	0	0	0.5	0	0	0
134606	5.2	83.7	4.95	14.51	1.99	0.01	2.31	1.25	508.6	86.29	2	73	5	6	133	76	66	154	65	95	106	27.4077	29	0	0	6	1	0	0	0	0	0	0	0	0	0	0	0	0	1	0	0	0	0	0	0.5	0	0	0
134644	3.5	140.8	5.55	23.6	0.71	0.01	2.33	0.71	471.1	114.81	1	80	3	12	120.5	56	73	170	60	82	85	20.7612	30	0	1	4	0	0	0	0	0	1	0	0	0	0	0	1	0	0	0	0	0	0	0	0	0	0	0
134647	4.56	101.8	5.75	10.11	1.82	0.01	2.03	0.48	348.3	155.03	1	85	3	12	104.5	84	65	164	55	80	83	20.4491	28	1	0	7	0	1	0	0	0	1	0	0	0	0	0	0	0	0	0	0	0	0	0	0.5	0	0	0
134655	5.06	79.8	4.88	19.48	1.04	1.47	3.44	0.93	403.9	219.52	1	84	4	9	133.5	69.5	82	173	70	97	110	23.3887	30	0	1	0	0	0	0	0	0	0	0	0	0	0	0	0	0	0	0.5	0	0	0	0	0	0	0	0
134681	4.57	68.9	4.74	30.93	1.38	0.06	2.73	0.51	291.4	852.65	2	78	5	6	161.5	72	84	150	46	94	90	20.4444	27	0	1	3	0	0	0	0	0	0	0	0	0	0	0	0	0	0	0	0	0	1	1	1	1	0	1
134718	4.96	66.6	5.45	10.81	1.47	0.04	2.9	0.8	213	195.64	2	76	2	19	126.5	58.5	84	161	51	78	94	19.6752	30	0	0	1	0	0	0	0	0	0	0	0	0	0	0	0	1	0	0	0	0	0	0	0	0	0	0
134779	6.34	64	6	11.24	1.5	0.03	4.04	1.35	328.8	929.89	2	88	6	0	132.5	80.5	81	160	55	80	94	21.4844	19	0	1	3	1	0	0	0	0	0	0	0	0	0	0	0	0	0	0.5	0	0	0	0	0	1	1	1
134781	4.24	71.2	5.13	16.69	1.45	0.01	2.13	0.72	257.6	191.54	1	81	3	12	123	70.5	89	175	60	88	98	19.5918	30	1	0	2	0	0	0	0	0	0	1	0	0	0	0	0	0	0	0	0	0	0	0	0	0	0	0
134782	4.92	81.6	5.05	21.07	1.04	0.01	3.22	1.55	483.6	174.52	1	78	4	9	135.5	71	70	175	75	90	98	24.4898	29	0	0	1	0	0	0	0	0	0	0	0	0	0	0	0	0	0	0	0	0	0	0	0	1	0	0
134783	5.71	79.3	5.49	16.4	1.09	0.02	3.34	3.06	292	142.75	2	75	3	12	123.5	69.5	81	160	65	108	101	25.3906	24	0	1	6	0	0	0	0	0	0	1	0	0	0	0	1	0	0	0	0	0	0	0	0	0	0	0
134816	5.32	98	5.86	17.24	1.69	0.06	2.84	1.4	377.7	202.8	2	78	6	0	143	71.5	65	160	65	96	113	25.3906	25	0	1	2	1	0	1	0	0	0	0	0	0	0	0	0	0	0	0	0	0	0	1	0	0	0	0
134819	4.98	80.4	5.45	16.92	1.05	0.27	2.69	2.56	373.9	254.84	2	79	5	0	151.5	81.5	68	160	61	86	92	23.8281	26	0	1	4	0	0	0	0	0	0	1	1	0	0	0	0	0	0	0	1	1	1	1	1	0	0	0
134820	4.8	61.7	5.22	10.75	1.34	0.14	3.01	0.62	219.9	237.16	2	81	6	0	135.5	60.5	85	150	60	88	93	26.6667	26	0	1	8	0	0	0	0	0	0	0	1	0	0	0	0	0	0	0.5	0	0	0	0	0	0	0	0
134822	5.73	79.6	4.96	20.49	1.3	0.17	3.48	2.08	363.9	630.11	2	77	4	9	132	79.5	88	150	65	89	91	28.8889	24	0	1	6	0	0	0	0	0	0	0	0	0	0	0	0	0	0	0	0	0	0	0	0.5	0	0	0
134825	4.52	63.8	5.35	13.09	1.07	0.02	2.61	2.09	191.6	179.77	2	77	3	12	158	94.5	77	160	80	87	93	31.25	25	0	1	4	1	0	0	1	0	0	0	1	0	0	0	0	0	0	0	0	0	0	0	0.5	0	0	0
134827	5.32	88.8	5.71	169.76	1.03	0.05	3.38	1.81	403.6	283.87	2	78	5	6	121.5	68.5	99	150	62	98	102	27.5556		0	0		0	0	0	0	0	0	0	1	0	0	0	1	0	0	0	0	0	0	0	0	0	0	0
134828	4.32	100.5	6.76	23.56	0.87	0.02	2.75	1.8	270	74.26	1	75	4	9	125.5	70.5	58	160	75	101	98	29.2969	27	0	1	13	1	1	0	0	0	1	0	0	0	0	0	1	0	0	0.5	0	0	0	0	1	0	0	0
134833	4.02	100	8.33	12.91	0.85	0.09	2.61	0.93	318.6	143.66	1	78	5	5	184	72.5	56	175	60	85	90	19.5918	28	1	1	5	1	0	0	0	0	1	0	0	0	0	0	0	0	0	0.5	0	0	0	0	0	0	0	0
134834	3.93	508.9	5.53	15.89	0.94	0.06	2.3	1.29	441.3	190.73	2	76	6	0	175.5	85.5	72	155	75	78	82	31.2175	30	1	1	8	1	1	0	1	0	0	1	1	0	0	0	0	0	0	0.5	0	0	0	0	1	0	0	0
134854	4.37	86.2	8.33	19.57	1.19	0.05	2.64	1.01	344.1	185.56	2	77	5	5	151	80	84	165	70	105	107	25.7117	29	1	1	29	0	0	0	0	0	0	0	0	0	0	0	0	0	0	0	0	0	0	0	0	0	0	0
134858	3.69	153.3	5.63	11.26	0.88	0.7	2.31	0.76	511.9	479.65	1	87	5	4	133	72	71	170	43	88	90	14.8789	30	1	1	29	0	0	0	0	0	0	0	0	0	0	0	0	0	0	0	0	0	0	0	0.5	0	0	0
134888	3.87	106.3	5.07	27.67	1.45	0.05	1.74	0.85	337.6	234.62	1	79	4	9	121.5	72.5	72	160	60	95	94	23.4375	29	0	1	11	1	1	0	1	1	1	0	1	0	0	0	1	0	0	0	0	0	0	0	0	0.5	0	0
134893	4.48	43.9	7.06	12.29	1.09	0.01	2.73	0.74	340.1	189.35	2	74	5	6	127.5	73.5	72	160	55	102	110	21.4844	30	1	1	29	1	1	0	0	0	1	1	0	0	0	0	0	0	0	0	0	0	0	0	0	0	0	0
134895	5.87	47.5	5.09	9.07	1.45	0.01	3.57	1.56	283.4	151.69	1	84	4	9	150.5	61	69	167	75	121	107	26.8923	30	0	1	29	1	0	0	0	0	0	0	0	0	0	0	0	0	0	0	0	0	0	0	0	0	0	0
134905	7.48	60.4	5.4	12.66	1.01	0.28	5.28	2.08	316.2	192.17	2	83	5	4	133.5	71	75	155	55	101	99	22.8928	30	1	1	29	0	0	0	0	0	0	1	0	0	0	0	0	0	0	0.5	0	0	0	0	0.5	0	0	0
134910	4.39	66.9	5.1	13.79	1.16	0.97	2.66	1.06	339.6	238.12	1	84	4	9	112.5	59	64	172	80	89	95	27.0416	30	0	0	7	0	0	0	0	0	0	0	1	0	0	0	0	0	0	0	0	0	0	0	0	0	0	0
134919	6.1	119.6	10.16	10.08	0.97	0.03	4.38	1.62	255.6	270.96	1	75	2	15	133	80	70	170	70	95	102	24.2215	20	0	1	5	0	0	0	0	0	1	0	0	0	0	0	0	0	0	0	1	1	1	1	0.5	1	0	1
137001	4.52	100.8	5.83	12.3	0.82	0.8	2.86	1.65	394.3	127.08	1	66	2	16	125	70	85	165	61	90	105	22.4059	28	0	0	3	0	1	0	0	0	1	0	0	0	0	0	0	0	0	0	0	0	0	0	0	0	0	0
137009	5.56	87.8	6.31	14.93	1.65	0.06	3.15	0.88	270.3	180.53	1	72	2	15	115.5	70.5	68			82	97		29	0	1	8	0	0	0	0	0	0	0	0	0	0	0	0	0	0	0	0	0	0	0	0	0	0	0
137015	4.03	78.3	5.24	21.18	0.97	0.01	2.54	1.26	235.7	175.26	2	66	2	16	159.5	73.5	61	162	72	93	105	27.4348	30	0	0	5	1	0	0	0	0	0	0	1	0	0	0	0	0	0	0	0	0	0	0	0	0	0	0
137016	4.85	89.8	5.9	22.95	1.63	0.02	2.64	0.71	267.7	102.42	1	67	2	16	167	94	90	171	65	90	98	22.2291	30	0	1	6	0	0	0	0	0	0	0	0	0	0	0	0	0	0	0	0	0	0	0	0	0	0	0
137029	4.7	80.9	5.73	8.83	0.87	0.59	2.93	2.19	339.6	140.95	2	66	4	9	113.5	81	71	158	70	91	106	28.0404	29	0	1	7	1	0	0	1	0	0	0	0	0	0	0	0	0	0	0	0	0	0	0	0	0	0	0
137031	4.41	99.2	5.47	15.28	0.82	0.07	2.48	2.94	469.5	94.71	1	64	2	16	137.5	67	78	170	80	97	102	27.6817	30	0	0	0	1	0	0	0	0	0	0	0	0	0	0	0	0	0	0	0	0	0	0	0	0	0	0
137038	5.48	60	4.8	10.32	1.24	0.3	3.37	1.81	434.6	149.24	2	72	3	12	98.5	57	70	160	67	100	111	26.1719	30	0	0	2	1	0	0	0	0	0	1	1	1	0	0	0	0	0	0	0	0	0	0	0	0	0	0
137039	4.99	77.6	5.7	15.91	1.08	0.91	2.98	2.14	288.3	161.38	2	69	3	12	171.5	66	69	160	54	85	88	21.0937	30	0	0	0	1	0	0	0	0	0	0	0	0	0	0	0	0	0	0	0	0	0	0	0	0	0	0
137040	5.36	88.3	5.71	11.35	1.7	1.66	3.03	0.85	310	193.99	2	72	3	12	154.5	97	69	158	57	85	96	22.8329	30	0	0	1	1	0	0	0	0	0	0	0	0	0	0	0	0	0	0	0	0	0	0	0	0	0	0
137041	4.18	94.4	5.86	19.2	1.07	0.03	2.5	1.34	366.9	122.07	1	67	2	15	126.5	64	82	170	73	96	99	25.2595	30	0	0	1	0	0	0	0	0	0	0	0	0	0	0	0	0	0	0	0	0	0	0	0	0	0	0
137075	5.84	86	5.29	21.76	1.69	0.03	3.43	1.22	392.4	98.18	2	71	5	6	147.5	67.5	74	160	75	103	112	29.2969	25	1	1	5	1	0	0	0	0	0	1	0	0	0	0	0	0	0	0	0	0	0	0	0	0	0	0
137087	6.1	80.6	5.23	17.1	0.99	0.02	4.28	1.52	332.1	153.07	1	65	3	0	120.5	64.5	87	170	90	108	113	31.1419	30	0	0	3	0	1	0	0	0	0	0	0	0	0	0	0	0	0	0	0	0	0	0	0	0	0	0
137093	5.27	108.9	5.13	23.28	1.34	0.01	3.4	0.65	581.4	245.84	1	72	2	16	124.5	65.5	60	170	58	82	85	20.0692	30	0	0	2	1	0	0	0	0	0	0	0	0	0	0	0	0	0	0.5	0	0	0	0	0	0	0	0
137094	3.49	80.6	13.66	13.69	1.15	0.01	1.65	1.47	386	161.53	1	72	2	17	129	52	61	170	61	88	91	21.1073	30	0	1	29	1	0	0	0	0	1	0	0	0	0	0	0	0	0	0	0	0	0	0	0	0	0	0
137095	4.06	47.5	4.78	8.69	1.57	0.03	1.82	1.61	294	168.85	2	70	4	9	129	52	61	162	67	88	91	25.5296	30	0	1	29	1	0	0	0	0	0	0	0	0	0	0	0	0	0	0	0	0	0	0	0	0	0	0
137098	5.54	101.8	5.94	13.07	1.3	0.09	3.62	1.03	363.4	85.75	1	71	2	17	118	72	95	165	72	99	101	26.4463	28	0	1	3	0	0	0	0	0	0	0	0	0	0	0	0	0	0	0	0	0	0	0	0	0	0	0
137099	4.81	64.8	5.6	11.91	1.04	0.06	3.16	0.75	294	135.4	2	68	2	11	138.5	64	66	161	70	99	105	27.0051	28	0	0	3	1	1	0	0	0	0	0	0	0	0	0	0	0	0	0	0	0	0	0	0	0	0	0
137103	6.75	95.9	4.51	18.87	0.86	0.06	4.8	2.09	407.4	182.48	1	74	2	16	131.5	62.5	64	170	62	82	85	21.4533	30	0	0	8	1	0	0	0	0	0	0	0	0	0	0	0	0	0	0	0	0	0	0	0	0	0	0
137110	5.09	101.8	4.76	20.97	1.31	0.41	3.11	1.01	469.7	181.68	1	70	2	15	137	68	69	175	80	110	102	26.1224	30	1	1	29	1	0	0	0	0	0	0	0	0	0	0	0	0	0	0	0	0	0	0	0	0	0	0
137111	5.59	85.2	5.83	12.8	1.03	0.02	3.5	3.1	534.8	110.29	2	67	2	12	143	91	90	160	70	101	104	27.3437	30	1	1	29	1	0	0	1	1	1	0	0	0	0	0	0	0	0	0	0	0	0	0	0	0	0	0
137112	6.15	70.9	5.67	10.27	1.13	0.14	4.04	1.67	216.4	162.07	2	72	2	17	144.5	74	73	154	60	98	96	25.2994	30	0	1	3	1	0	0	1	0	0	0	0	0	0	0	0	0	0	0	0	0	0	1	0	0	0	0
137113	6.62	90.1	5.54	19.34	1.35	1.9	4.37	1.09	316.6	221.64	1	71	2	16				176	70			22.5981		0	0		1	0	0	0	0	0	0	0	0	0	0	0	0	0	0	1	1	1	1	0	0	0	0
137114	5.15	63.8	5.4	15.62	1.3	0.02	2.95	1.37	213.3	147.98	2	68	3	12	145.5	78	64	156	60	85	99	24.6548		0	0	5	1	0	0	0	0	0	0	1	0	0	0	0	0	0	0	0	0	0	0	0	0	0	0
137117	5.06	69.6	5.49	11.99	1.1	0.05	3.26	1.18	430.1	765.66	1	77	5	16	145.5	80.5	62	175	80	98	100	26.1224		0	0		1	0	0	0	0	0	0	0	0	0	1	0	0	0	0	0	0	0	0	0	0	0	0
137119	4.35	88.5	5.51	16.27	1.09	0.01	2.75	0.79	192.5	71.79	1	66	2	16	117.5	76.5	76	173	70	87	90	23.3887	28	0	0	3	0	0	0	0	0	0	0	0	0	0	0	1	0	0	0	0	0	0	0	0	0	0	0
137120	5	68.6	5.41	13.3	0.96	0.01	3.35	1.75	313	126.81	2	67	2	16	122.5	73	50	155	60	89	90	24.974	30	0	0	5	0	1	0	0	0	0	1	0	0	0	0	0	0	0	0	0	0	0	0	0	0	0	0
137121	4.61	87.5	5.23	30	1.3	0.06	2.66	0.77	414.1	130.62	1	68	2	16	118	63	140	172	75	95	99	25.3515	30	0	0	4	0	0	0	0	0	1	0	1	0	0	0	0	0	0	0	0	0	0	0	0	0	0	0
137122	4.05	77	5.53	12.37	0.89	0.04	2.37	1.34	420.9	156.01	2	68	3	12	119	63.5	64	158	63	89	100	25.2363	30	0	0	3	1	0	0	0	0	0	1	1	0	0	0	0	0	0	0	0	0	0	0	0	0	0	0
137127	5.59	90.8	5.03	18.05	0.99	0.09	3.65	1.5	341.9	61.13	1	72	3	12	122.5	77.5	76	162	70	86	104	26.6728	28	0	0	8	0	0	0	0	0	0	0	0	0	0	0	0	0	0	0	0	0	0	0	0	0	0	0
137128	5.75	69.6	4.56	7.53	2.06	0.01	2.77	0.74	256	216.54	2	70	3	12	79.5	52.5	78	149	40	75	80	18.0172	29	0	0	7	0	0	0	0	0	0	0	0	0	0	0	0	0	0	0	0	0	0	0	0	0	0	0
137129	7.26	100.8	17.39	16.39	1.13	0.17	4.62	3.4	319.9	110.05	1	70	2	17	150.5	88	71	162	60	86	94	22.8624	30	0	1	3	1	0	0	0	0	0	0	0	0	0	0	0	0	1	0	0	0	0	0	0	0	0	0
137130	5.81	59.4	4.84	8.56	1.06	0.7	3.82	2.15	331	98.38	2	64	3	12	127	76	84	150	65	93	107	28.8889	30	0	1	0	1	0	0	0	0	0	0	0	0	0	0	0	0	0	0	0	0	0	0	0	0	0	0
137133	4.47	62.4	4.67	13.51	0.98	0.31	2.92	0.75	389.9	361.56	1	72	4	9	131.5	63	56	164	65	119	105	24.1672	30	1	1	29	0	0	0	0	0	0	0	0	0	0	0	0	0	0	0	0	0	0	0	0	0	0	0
137134	5.07	58.3	4.43	14.68	1.1	0.21	3.39	1.24	341.2	167.61	2	71	4	9	153	81	59	155	62	112	109	25.8065	30	1	1	29	1	0	0	0	0	0	0	0	0	0	0	0	0	0	0	0	0	0	0	0	0	0	0
137137	5.99	43.7	5.21	15.48	1.54	0.02	3.6	1.12	428.8	147.04	1	71	2	15	147	71.5	86	165	78	104	102	28.6501	30	0	1	3	0	0	0	0	0	0	1	0	0	0	1	0	0	0	0	0	0	0	0	0	0	0	0
137138	4.77	138.3	6.27	15.6	0.99	0.29	2.92	2.15	428.7	141.25	2	69	2	15	113.5	67	72	161	65	106	110	25.0762	30	0	1	5	0	0	0	0	0	0	0	0	0	0	0	0	0	0	0	0	0	0	0	0	0	0	0
137139	4.52	103.6	5.35	12.67	0.95	0	2.97	0.73	311.2	294.26	1	72	2	16	125.5	72.5	74	176	74	90	95	23.8895	30	0	0	6	0	0	0	0	0	0	0	0	0	0	0	0	0	0	0	0	0	0	0	0	0	0	0
137140	4.84	76.5	5.23	14.75	1.21	0.12	2.72	1.51	318.2	133.98	2	73	5	6	119.5	73.5	72	159	50	85	90	19.7777	30	0	0	8	0	0	0	0	0	0	0	0	0	0	0	0	0	0	0	0	0	0	0	0	0	0	0
137143	5.2	113.5	5.72	12.86	1.07	0.07	3.31	1.58	371.6	87.76	1	70	2	15	131	80.5	65	172	86	96	104	29.0698	30	0	0	6	0	1	0	0	0	0	0	0	0	0	0	1	0	0	0	0	0	0	0	0	0	0	0
137144	4.33	74.5	7.32	8.81	1.12	0.01	2.54	1.26	329.6	173.79	2	66	3	12	126	74.5	66	163	72	99	105	27.0993	30	0	0	5	0	0	0	0	0	1	0	0	0	0	0	0	0	0	0	0	0	0	0	0	0	0	0
137147	4.85	93.9	5.61	11.21	1.11	0.61	3	1.35	372.4	684.29	1	71	2	16	137.5	90.5	76	169	65	82	86	22.7583	30	0	0	5	1	0	0	0	0	0	1	0	0	0	0	0	0	0	0	0	0	0	0	0	0	0	0
137148	5.49	83.9	5.26	9.83	1.11	0.06	3.57	1.39	342	193.58	2	72	2	16	125	77.5	76	156	59	85	89	24.2439	29	0	0	5	0	0	0	0	0	0	1	0	0	0	0	0	0	0	0	0	0	0	0	0	0	0	0
137151	4.5	92.1	5.54	29.49	0.98	0.01	2.72	1.84	414.2	205.82	1	73	2	20	181	89.5	65	164	58	83	92	21.5645	24	0	1	3	0	0	0	0	0	0	0	0	0	0	0	0	0	0	0	0	0	0	0	0	0	0	0
137154	5.19	94.6	5.95	14.75	1.15	0.02	3.43	1.13	431.7	84.49	1	71	2	15	117	57	69	178	75	93	102	23.6713	30	0	0	6	0	0	0	0	0	0	0	0	0	0	0	1	0	0	0	0	0	0	0	0	0	0	0
137155	5.39	68.9	5.71	10.38	1.05	0.43	3.31	1.72	369.8	111.46	2	68	2	13	142	80.5	79	162	60	86	96	22.8624	30	0	0	7	1	1	0	0	0	0	0	0	0	0	0	0	1	0	0	0	0	0	0	0	0	0	0
137156	3.95	93.4	5.77	18.81	0.93	2.11	2.55	0.87	292.2	177.88	1	68	2	15	140	59	71	164	50	69	85	18.5901	30	0	1	3	0	0	0	0	0	0	0	0	0	0	0	0	0	0	0	0	0	0	0	0	0	0	0
137157	4.3	79.1	4.94	10.17	1.45	1.11	2.28	0.86	227.2	169.79	2	67	2	15	133	95	73	150	40	62	76	17.7778	29	0	0	4	0	0	0	0	0	0	0	0	0	0	0	0	1	0	0	0	0	0	0	0	0	0	0
137158	4.95	92.6	5.47	12.6	0.75	0.13	2.65	4.12	386.3	109.13	1	70	2	15	132	79.5	81	170	95	120	131	32.872	30	1	1	29	1	0	0	0	0	0	0	0	0	0	0	0	0	0	0.5	0	0	0	0	0	0	0	0
137162	3.74	53.1	6.18	16.57	0.95	0.01	1.97	1.77	379.3	122.33	2	70	5	6	140.5	62.5	71	153	65	111	101	27.7671	30	0	1	29	1	1	0	0	0	1	0	0	0	0	0	0	0	0	0.5	0	0	0	0	0	0	0	0
137164	5.62	43	7.79	5.38	1.24	0.01	3.6	1.64	260.8	182.48	2	70	2	16	119	81	76	167	65	85	89	23.3067	30	0	0	5	1	0	0	0	0	1	0	0	0	0	0	0	0	0	0	0	0	0	0	0	0	0	0
137169	5.5	81.9	5.26	10.91	1.14	0.01	3.65	1.27	211	249.51	1	71	2	17	163	94	58	172	67	95	95	22.6474	30	0	0	2	1	0	0	0	0	0	0	0	0	0	0	0	0	0	0	0	0	0	0	0	0	0	0
137170	5.63	65.3	5.05	10.54	1.12	0.84	3.38	3.02	280.2	96.53	2	68	2	17	146	89.5	87	158	60	90	97	24.0346	30	0	0	4	0	0	0	0	0	0	0	0	0	0	0	0	0	0	0	0	0	0	0	0	0	0	0
137172	4.9	67.9	4.02	18.38	1.52	0.14	2.78	0.7	366	213.91	1	71	2	16	123	72	63	170	55	80	91	19.0311	25	1	0	1	0	0	1	0	0	0	0	0	0	0	1	0	1	0	0	0	0	1	1	0	0	0	0
137173	5.12	45.1	4.49	9.32	1.66	0.04	2.83	0.93	293.1	173.92	2	68	2	16	120.5	74.5	65	160	54	80	85	21.0937	30	0	0	4	0	0	0	0	0	0	0	1	0	0	0	0	1	0	0	0	0	0	0	0	0	0	0
137181	5.05	59.1	6.8	11.71	0.9	0.1	3.43	1.58	368.2	137.79	1	69	2	16	116.5	81	76	170	70	90	92	24.2215	30	0	0	5	0	0	0	0	0	0	0	1	0	0	0	0	0	0	0	0	0	0	0	0	0	0	0
137182	5.76	46.7	7.21	6.56	0.97	0.36	3.57	3.46	341.6	180.47	2	66	3	12	136.5	67.5	78	163	70	89	92	26.3465	30	0	0	5	1	0	0	0	0	0	0	0	0	0	0	0	0	0	0	0	0	0	0	0	0	0	0
137184	3.46	101.5	5.29	13.28	0.79	0.01	1.81	2.27	356.2	129.79	1	75	3	12	130	62	58	170	67	94	99	23.1834	29	0	0	1	1	0	0	0	0	0	1	0	0	0	0	0	0	0	0	0	0	0	0	0	0	0	0
137205	4.62	82.7	6.09	12.07	1.11	0.01	2.74	1.51	315.5	155.03	1	70	2	18	133	79.5	69	166	60	86	94	21.7738	30	0	1	1	0	0	0	0	0	0	0	0	0	0	0	0	0	0	0	0	0	0	0	0	0	0	0
137206	5.37	73	5.12	9.38	1.19	0.03	3.46	1.39	277.2	211.56	2	69	2	16	158	90	62	159	55	84	98	21.7555	30	0	1		0	0	0	0	0	0	0	0	0	0	0	0	0	0	0	0	0	0	0	0	0	0	0
137215	7.22	67.4	4.54	11.12	1.93	0.01	4.43	1.05	176.2	146.11	2	69	2	15	97	51.5	80	157	47	79	92	19.0677	29	0	0	5	0	0	0	0	0	0	0	0	0	0	0	0	1	0	0	0	0	0	0	0	0	0	0
137216	5.26	78.6	5.09	13.37	1.17	0.01	3.14	1.8	300.4	143.97	2	70	3	12	100.5	61	81	156	60	89	97	24.6548	27	0	0	1	1	0	0	0	0	0	1	0	0	0	0	0	0	0	0	0	0	0	0	0	0	0	0
137217	3.81	83.4	5.49	11.4	1.04	0.01	2.25	1	319.7	64.86	1	72	4	9	123.5	68	62	169	64	92	98	22.4082	27	0	0	3	0	0	1	0	0	1	0	0	0	0	0	0	0	0	0.5	0	0	0	0	0	0	0	0
137218	4.16	81.1	4.87	23.18	1.03	0.11	2.24	2.03	383.7	165.53	2	71	4	9	130.5	79	65	156		106	117		29	0	1	1	0	0	1	0	0	0	0	0	0	0	0	1	1	0	0	0	0	0	0	0	0	0	0
137219	5.64	68.1	5.97	16.54	1.31	0.03	3.45	1.69	158.7	81.67	2	68	3	12	132.5	64.5	94	150	62	91	107	27.5556	30	0	0	1	0	0	0	0	0	1	0	0	0	0	0	0	0	0	0	0	0	0	0	0	0	0	0
137221	7.65	72.2	5.86	14	1.18	0.15	5.31	2.11	273.1	113.12	2	73	3	9	126.5	65	77	165	75	100	110	27.5482	30	0	0	5	1	1	0	0	0	0	0	0	0	0	0	0	0	0	0	0	0	0	0	0	0	0	0
137226	3.96	98.2	12.15	13.39	0.88	0.17	2.55	1.37	429.2	244.8	1	67	2	17	135	67	70	170	80	105	101	27.6817	25	0	0	3	1	1	0	0	0	1	0	0	0	0	0	0	0	0	0	0	0	0	0	0	0	0	0
137243	5.67	57.5	5.83	11.86	0.97	0.02	3.3	3.23	286.4	170.73	2	65	4	9	135.5	69	71	164	65	96	102	24.1672	27	0	1	2	1	0	0	0	0	1	0	0	0	0	0	0	0	0	0	0	0	0	0	0	0	0	0
137244	3.4	50.4	4.27	12.38	1.14	0.09	1.78	0.56	262.5	242.56	1	68	4	9	95	53	78	167	65	90	100	23.3067	27	0	1	2	0	0	0	0	0	0	0	0	0	0	0	0	0	0	0	0	0	0	0	0	0	0	0
137246	5.85	112.8	6.37	15.84	0.88	0.04	3.99	2.24	331.8	120.28	1	71	2	13	148	78	62	170	85	107	111	29.4118	30	0	0	1	1	0	0	0	0	0	0	0	0	0	0	0	0	0	0	0	0	0	0	0	0	0	0
137247	4.78	66.3	5.4	8.77	1.11	0.72	2.95	1.11	230.3	194.4	2	68	5	5	148	64	80	156	65	91	104	26.7094	26	0	0	1	0	0	0	0	0	0	0	0	0	0	0	0	0	0	0	0	0	0	0	0	0	0	0
137251	5.27	65.1	4.77	11.22	0.94	0.11	3.36	1.89	437.9	134.27	1	64	2	15	115.5	74.5	77	178	78	106	117	24.6181	30	0	0	2	1	0	0	0	0	0	0	0	0	0	0	0	0	0	0	0	0	0	0	0	0	0	0
137252	4.4	59.1	5.5	8.14	0.89	0.04	2.61	1.89	314.7	182.48	2	65	4	9	123	80.5	71	165	70	99	121	25.7117	25	0	0	2	0	0	0	0	0	0	0	0	0	0	0	0	1	0	0	0	0	0	0	0	0	0	0
137256	5.41	69.1	5.01	14.13	1.2	0.09	3.2	2.48	323.6	113.36	2	70	5	6	136.5	69.5	70	156	62	89	102	25.4767	30	0	0	0	0	0	0	0	0	0	0	0	0	0	0	0	0	0	0	0	0	0	0	0	0	0	0
137276	4.69	129.9	5.25	30.23	1.16	0.03	2.93	0.94	425.6	154.05	1	72	4	9	149	76	60	170	65	93	103	22.4913	30	0	0	4	1	0	0	0	0	0	0	0	0	0	0	0	1	0	0	0	0	0	0	0	0	0	0
137277	5.7	72.2	5.07	26.16	1.08	0.01	3.93	1.65	274.6	164.83	2	73	6	0	124	78	73	158	60	93	103	24.0346	25	1	0	6	0	1	0	0	0	0	1	0	0	0	0	0	0	0	0	0	0	0	0	0	0	0	0
137284	5.34	56.5	4.64	14.89	1.36	0.01	3.24	1.14	272.5	152.25	2	64	2	16	140	75.5	86	155	60	89	99	24.974	28	1	1	13	0	0	0	0	0	0	0	0	0	0	0	0	0	0	0	0	0	0	0	0	0	0	0
137302	6.55	81.4	5.66	14.59	1.16	0.04	4.37	1.9	294.8	599.92	1	79	2	16	148.5	75	61	169	75	103	99	26.2596	29	0	1	4	0	0	0	0	1	0	0	0	0	0	0	0	0	0	0	0	0	0	1	0	0	0	0
137309	4.38	70.4	4.76	11.28	0.97	1.49	2.68	1.66	336.2	120.79	1	74	2	12	172	84	80	170	59	115	130	20.4152	30	0	1	0	0	0	0	1	0	0	0	0	0	1	0	0	0	0	0	0	0	0	0	0	0	0	0
138002	6.41	148.8	5.28	12.15	1.03	0.11	3.58	2.03	274.8	258.73	1	79	5	6	127	64	60	160	64	97	94	25	30	0	1	5	0	1	0	0	0	0	0	1	0	0	0	0	1	0	0	0	0	0	0	0	0	0	0
138004	4.32	47.7	8.42	12.07	1.27	0.01	2.42	0.91	214.4	151.13	1	77	4	9	142.5	66	73	166	65	94	97	23.5883	30	1	1	3	1	0	0	0	0	1	0	0	0	0	0	0	0	0	0.5	0	0	0	0	0	0	0	0
138012	7.63	147	7.79	16.35	1.02	0.78	2.67	5.29	415.6	86.56	1	57	4	9	213.5	99.5	67	162	72	96	98	27.4348	30	0	0	1	1	0	0	0	0	1	0	0	0	0	0	0	0	0	0	0	0	0	0	0	0	0	0
138013	4.96	82.3	6.31	10.5	1.31	0.45	2.24	1.38	405.6	77.64	2	71	6	0	144.5	78	82	152	65	94	106	28.1337	21	1	1	5	1	1	0	0	0	1	0	0	0	0	0	0	0	0	0	0	0	0	0	0	0	0	1
138015	5.63	107.7	7.05	11.67	1.13	0.11	3	1.22	206.6	118.98	1	71	5	6	139	69.5	75	170	70	92	99	24.2215	30	0	0	2	1	0	0	0	1	0	0	0	0	0	0	0	0	0	0	0	0	0	0	0	0	0	0
138017	3.75	115.8	5.43	30.27	0.96	0.01	1.56	2.17	493.7	123.11	1	67	4	9	161	90	80	178	70	86	90	22.0932	29	1	0	2	1	0	0	0	0	0	0	0	0	0	0	0	0	0	0	0	0	0	0	0	0	0	0
138018	5.26	70.2	6.17	15.55	1.2	0.73	3.28	1.12	255	164.83	2	67	4	9	144.5	75	80	156	67	96	107	27.5312	30	0	0	2	0	0	0	0	0	0	0	0	0	0	0	1	0	0	0	0	0	0	0	0	0	0	0
138023	6.1	132	6.54	19.42	1.19	0.86	3.18	2.09	376.9	163.17	2	74	5	6	130.5	82	87	166	72	103	115	26.1286	25	1	0	5	1	1	0	0	0	0	0	0	0	0	0	0	0	0	0	0	0	0	0	0	0	0	0
138024	4.39	112.9	5.77	17.53	0.66	0.96	2.33	1.88	359.8	160.19	1	73	4	9	159.5	89.5	77	172	75	92	99	25.3515	30	1	0	2	1	0	0	0	0	1	0	1	0	0	0	1	0	0	0	0	0	0	0	0	0	0	0
138025	5.86	91.8	9.09	15.68	1.37	0.01	2.9	1.05	401.1	112.32	2	69	4	9	141.5	70	89	158	47	72	87	18.8271	28	1	0	2	1	0	0	0	0	1	0	1	0	0	0	0	0	0	0	0	0	0	0	0	0	0	0
138027	6.32	102.5	5.62	44.05	1.19	0.44	3.42	1.93	432.8	164.68	2	80	6	0	134	87.5	98	160	64	92	104	25	21	1	0	3	0	0	0	0	0	0	0	0	0	0	1	0	0	0	0	0	0	1	1	0	0	0	0
138028	4.8	147.9	5.04	31.85	0.97	0.04	2.52	1.32	524.4	91.91	1	63	3	12	142.5	84.5	77	178	80	89	93	25.2493	29	1	0	3	1	0	0	0	0	0	0	0	0	0	0	0	0	0	0	0	0	0	0	0	0	0	0
138029	6.67	85.6	5.1	13.17	1.42	0.03	3.5	1.25	316.8	156.17	2	63	3	12	117.5	95.5	76	160	65	85	104	25.3906	29	1	0	3	1	0	0	0	0	0	0	0	0	0	0	0	0	0	0	0	0	0	0	0	0	0	0
138030	7.34	91.2	4.82	19.46	1.38	0.02	3.96	1.53	531	221.19	2	70	5	4	160.5	89.5	67	156	72	100	110	29.5858	27	1	0	4	1	0	0	0	0	0	1	0	0	0	0	0	0	0	0	0	0	0	0	0	0	0	0
138034	4.13	87.5	7.13	16.63	1.03	3.56	2.04	0.99	294.3	140.14	2	72	4	9	141	57	69	153	70	109	114	29.903	28	0	1	7	1	0	0	0	0	1	0	1	0	0	0	0	0	0	0	0	0	0	0	0	0	0	0
138035	4.91	111.7	5.35	15.45	0.96	0.03	2.58	1.31	424.7	207.37	1	73	4	9	130	78	70	169	80	107	108	28.0102	29	0	1	7	1	1	0	0	0	1	0	1	0	0	0	0	0	0	0.5	0	0	0	0	0	0	0	0
138038	5.38	123.7	6.9	19.27	1.15	0.01	2.71	1.66	403.5	187.8	1	75	5	6	139.5	63.5	63	158	65	89	92	26.0375	26	1	0	12	1	0	0	0	0	0	0	0	0	0	0	0	0	0	0	0	0	0	0	0	0	0	0
138039	6.09	122.8	7.7	17.7	1.27	0.01	3.08	1.79	363.2	122.04	2	74	5	6	135.5	75	70	156	46	71	85	18.902	26	0	0	10	0	0	0	0	0	1	1	0	0	0	0	0	0	0	0.5	0	0	0	1	0	0	0	0
138040	3.66	94.8	7.24	16.49	0.97	0.01	1.69	0.8	347.7	584.32	1	73	4	9	146	58	70	163	55	79	86	20.7008	25	0	1	3	0	0	0	0	0	0	0	0	0	0	0	0	0	0	0	0	0	0	0	0	0	0	0
138041	6.77	92.1	4.97	18.8	1.16	0.05	3.56	2.05	399.2	206.96	2	69	4	9	138.5	65.5	58	158	58	86	97	23.2335	30	0	1	4	1	0	0	0	0	0	0	0	0	0	0	0	0	0	0	0	0	0	0	0	0	0	0
138042	4.44	95.2	8.32	20.42	0.72	0.61	2.02	3.09	368.1	107.51	2	71	4	9	142	76	74	160	69	98	111	26.9531	28	0	1	19	1	0	0	0	0	1	1	0	0	0	0	0	0	0	0	0	0	0	0	0	0	0	0
138043	5.47	97	6.69	16.88	0.75	0.24	3.1	2.38	236.5	93.84	1	76	5	6	131	67	70	170	65	95	98	22.4913		0	0		1	0	0	0	0	0	0	0	0	0	0	0	0	0	1	0	0	0	0	0	0	0	0
138048	8.96	105.6	6	17.46	1.66	0.02	4.82	1.25	433.9	175.25	2	62	5	6	116	71	85	168	70	92	103	24.8016	27	0	1	1	0	0	0	0	0	0	0	1	0	0	0	0	0	0	0	0	0	0	0	0	0	0	0
138049	5.85	112.3	5.19	11.21	1.61	0.01	2.65	0.87	471.2	145.4	1	63	3	12	144	75	58	169	65	87	95	22.7583	27	1	1	5	0	0	0	0	0	1	0	0	0	0	0	0	0	0	0	0	0	0	0	0	0	0	0
138050	7.42	124.9	5.54	15.57	0.93	0.04	4.18	2.47	500.1	247.07	1	72	3	12	118	59	62	172	85	98	87	28.7317	29	0	0	6	0	1	1	0	0	0	0	0	0	0	0	0	0	0	0.5	0	1	1	0	0	0	0	0
138051	5.43	99.1	5.23	21.54	1.37	0.01	2.52	1.26	300	65.15	2	68	3	12	111	57.5	76	160	55	69	87	21.4844	26	0	1	8	0	0	0	0	0	0	0	0	0	0	0	0	0	0	0	0	0	0	0	0	0	0	0
138054	5.81	119.1	5.02	23.18	1.12	0.8	3.16	1.51	539.3	138.21	2	76	5	6	130	73	66	155	67	104	107	27.8876	23	0	1	9	1	1	0	0	0	0	0	0	0	0	0	0	0	0	1	0	0	1	0	0	0	0	0
138055	6.9	101.6	5.23	11.81	1.43	3.07	3.49	1.64	357.2	69.69	1	69	3	12	136	69.5	63	160	56	91	93	21.875	27	0	1	3	1	1	0	0	0	0	0	1	0	0	0	0	0	0	0	0	0	0	0	0	0	0	0
138056	5.18	104	9.56	6.46	1.11	0.41	2.61	1.45	424	133.63	2	71	3	12	172	74.5	67	150	76	103	111	33.7778	30	0	1	5	1	0	0	0	0	1	1	0	0	0	0	0	0	1	0.5	0	0	1	0	0	0	0	0
138057	4.69	96.7	6.52	7.43	1.11	0.01	2.34	0.81	336.7	75.8	1	64	2	16	122.5	72	81	168	64	82	92	22.6757	30	0	0	1	0	0	0	0	0	1	0	0	0	0	0	0	0	0	0	0	0	0	0	0	0	0	0
138058	6.54	80.1	5.76	9.64	1.24	0.04	3.43	1.76	320.5	120.23	2	61	4	9	126	67	73	164	53	78	91	19.7055	29	1	1	8	0	0	1	0	0	0	0	0	0	0	0	0	0	0	0	0	0	0	0	0	0	0	0
138062	4.35	102.5	5.11	10.08	0.82	0.01	1.88	2.21	359.2	141.9	1	75	5	6	156.5	76.5	82	165	77	102	109	28.2828	29	0	1	0	1	0	0	0	0	0	0	0	0	0	0	0	0	0	0	0	0	0	0	0	0	0	0
138063	6.07	102.2	5.57	9.3	1.21	0.01	3.3	1.04	332.8	63.15	1	57	2	16	117.5	79	76	176	75	90	98	24.2123	30	0	0	0	0	0	0	0	0	0	0	0	0	0	0	0	0	0	0	0	0	0	0	0	0	0	0
138066	8.13	114.2	5.73	19.84	1.08	0.96	4.82	1.68	384.5	162.73	2	74	3	12	120	71	83	156	64	90	101	26.2985	29	0	1	10	0	0	1	0	0	0	1	0	0	0	0	1	0	1	0	0	0	0	0	0	0	0	0
138067	5.48	128.3	4.75	33.89	1.28	0.13	2.66	1.2	322.5	156.17	1	78	5	6	140.5	85	74	175	76	97	100	24.8163	26	0	1	5	0	0	0	0	0	0	0	0	0	0	0	0	0	0	0	0	0	0	0	0	0	0	0
138070	5.88	98.2	5.56	11.56	1.53	0.02	2.85	1	378	75.07	2	72	6	0	136.5	66.5	59		63	86	104		28	0	1	21	1	1	0	0	0	1	0	0	0	0	0	0	1	1	0	0	0	0	0	0	0	0	0
138073	4.42	87.8	4.65	15.99	0.93	0.01	2.39	0.76	420	116.27	2	70	5	6	97	63	78	162		104	120		25	0	1	7	0	0	0	0	0	0	1	0	0	0	0	0	0	0	0	0	0	0	0	0	0	0	0
138074	4.49	56.7	4.48	8.48	1.32	0.01	2.58	0.79	266.9	202.38	1	58	4	8	90	49.5	55	173	70	87	101	23.3887	30	0	1	0	0	0	0	0	0	0	0	0	0	0	0	0	0	0	0	0	0	0	0	0	0	0	0
138080	5.45	97	5.58	14.35	1.27	0.07	2.74	1.29	340.3	135.9	2	75	4	8	120	64.5	66	167	79	109	110	28.3266	30	0	1	1	1	0	0	0	0	0	0	0	0	0	0	0	0	0	0	0	0	0	0	0	0	0	0
138084	5.99	105.3	5.59	17.89	1.21	0.73	2.87	2.67	405.4	87.37	2	65	5	6	150.5	68	65	155	70	102	111	29.1363	29	0	0	2	0	0	0	0	0	0	0	0	0	0	0	0	0	0	0	0	0	0	0	0	0	0	0
138087	5.98	83.8	7.33	16.45	1.33	0.17	3.27	0.81	308.2	102.66	2	76	6	0	121.5	56	78	155	52	86	96	21.6441	21.5	0	1	5	0	0	0	0	0	1	0	1	0	0	0	0	1	0	0	0	0	0	0	0	0	0	0
138088	4.98	56.4	6.25	12.8	1.58	0.02	2.68	0.85	274.5	92.73	2	69	4	8	160	83.5	61			72	92		29	0	0	2	1	1	0	0	0	1	0	1	0	0	0	1	1	0	0	0	0	0	0	0	0	0	0
138097	6.09	169.1	4.96	42.7	1.06	0.51	3.26	1.77	494.5	336.49	2	75	5	6	98	44.5	69	152	65	98	108	28.1337	27	1	1	3	0	0	0	0	0	0	0	0	0	0	0	0	0	0	0	0	0	0	0	0	0	0	0
138098	5.04	122.8	5.14	22.55	0.97	0.05	2.6	1.61	599	128.74	1	76	5	6	130	69	76	172	90	113	112	30.4218	28	1	1	3	1	1	0	0	0	0	0	0	0	0	0	0	0	0	0	0	0	0	0	0	0	0	0
138103	3.94	49.2	5.92	10.08	0.99	0.05	2.35	1.03	229.9	163.33	2	74	6		117	71.5	83	159	59	88	99	23.3377	26	1	1	3	1	0	0	0	0	1	0	0	0	0	0	0	0	0	0.5	0	0	0	0	0	0	0	0
138105	5.68	113.3	6.17	23.96	1.37	0.01	2.69	1.01	301.1	294.2	2	74	6	0	150.5	81.5	72	160	55	89	98	21.4844	25	1	0	0	0	0	0	0	0	0	0	0	0	0	0	0	0	0	0	0	0	0	0	0	0	0	0
138122	4.46	71.7	5.9	21.99	0.74	0.57	3.01	1.91	238.3	630.11	2	69	5	6	139.5	73	84	156	65	105	108	26.7094	30	1	0	4	0	0	0	0	0	0	0	0	0	0	0	0	0	0	0	0	0	0	0	0	0	0	0
138123	7.45	87.5	4.82	11.99	1.19	0.11	4.19	2.18	440.3	91.7	2	58	2	16	150	67.5	59	155	57	80	90	23.7253	29	0	1	5	1	0	0	0	0	0	1	0	0	0	0	0	0	0	0.5	0	0	0	0	0	0	0	0
138125	4.84	121.8	6.4	17.95	0.98	0.03	2.38	1.35	294.7	162.39	1	81	6		116	72.5	73			110	108		26	0	1	2	0	0	0	0	0	0	0	0	0	0	0	0	0	0	0.5	0	1	1	1	0	0	0	0
138131	6.65	89.9	5.52	10.82	0.86	0.01	3.8	2.21	321.9	84.79	2	59	5	6	163.5	81.5	83	158	49	83	93	19.6283	29	0	0	0	0	0	0	0	0	0	0	0	0	0	0	0	0	0	0	0	0	0	0	0	0	0	0
138133	6.63	84.1	5.48	9.82	1.27	0.02	3.44	1.39	360.1	75.44	2	71	4	9	113.5	55.5	89	153	49	81	94	20.9321	30	0	1	3	0	0	0	0	0	0	0	0	0	0	0	0	0	0	0	0	0	0	0	0	0	0	0
138135	5.24	120	5.65	15.57	0.78	0.5	2.97	1.93	476.6	81.86	2	74	5	2	144	62.5	64	155	79	101	103	32.8824	28	1	0	4	1	0	1	0	0	0	0	0	0	0	0	0	0	0	0	0	0	0	0	0	0	0	0
138138	4.65	97.6	4.83	12.22	1.41	0.43	2.02	0.84	304.2	176.42	2	59	3	12	124.5	76	65			80	89		30	0	0	1	0	0	0	0	0	0	0	0	0	0	0	0	0	0	0	0	0	0	0	0	0	0	0
138139	4.6	104	4.89	130.75	1.32	0.01	1.98	1.6	552.4	137.94	1	60	2	16	131	81	73			81	88		28	0	0	2	1	0	0	0	0	0	0	0	0	0	0	0	0	0	0	0	0	0	0	0	0	0	0
138153	3.45	84.7	4.48	10.94	1.29	0.23	1.13	0.75	351.3	184.99	2	56	4	9	141.5	89	72	160	66	93	103	25.7812	30	0	1	1	1	0	0	0	0	0	0	0	0	0	0	0	0	0	0	0	0	0	0	0	0	0	0
138155	6.92	87.4	5.45	13.76	1.41	0.51	3.87	0.78	433.4	117.65	2	64	3	12	141.5	67	69	155	60	101	100	24.974	28	0	0	10	1	0	0	0	0	0	0	0	0	0	0	0	0	0	0	0	0	0	0	0	0	0	0
138160	5.66	111.1	5.03	16.16	1.15	0.12	2.96	1.37	341.2	796.48	2	57	4	9	149.5	87	65	150	70	99	101	31.1111	30	1	0	0	0	0	0	0	0	0	0	0	0	0	0	0	0	0	0	0	0	0	0	0	0	0	0
138163	6.89	106.8	5.43	15.67	1.51	0.02	3.46	1.22	228.7	192.18	2	78	6	0	152.5	72.5	55			100	103		25	1	0	4	1	0	0	0	0	0	0	1	0	0	1	0	0	0	0	0	0	0	1	0	0	0	0
138167	6	85.9	5.22	15.25	1.11	0.45	3.29	1.17	503.8	259.98	2	56	4	9	139.5	89.5	76	156	90	130	135	36.9822	30	1	0	2	0	0	0	0	0	0	0	0	0	0	0	0	0	0	0	0	0	0	0	0	0	0	0
138168	5.73	89	5.74	11.15	1.76	0.04	2.4	0.98	250.3	162.53	2	78	3	12	125.5	60.5	92	155	57	96	100	23.7253	27	0	0	1	1	0	0	0	0	0	0	0	0	0	0	0	0	0	0	0	0	0	0	0	0	0	0
138174	5.47	97.3	6.53	18.48	0.95	0.02	2.11	4.1	253.5	150.87	1	64	4	9	130	90	81	164	68	92	100	25.2826	30	0	0	1	0	0	0	0	0	1	0	0	0	0	0	0	0	0	0	0	0	0	0	0	0	0	0
138175	6	101.3	5.42	12.61	0.96	0.08	3.3	2.19	412.4	116.27	2	60	4	9	122.5	82.5	93	162	80	100	115	30.4832	29	0	0	1	0	0	0	0	0	0	0	0	0	0	0	0	0	0	0	0	0	0	0	0	0	0	0
138185	4.7	109	6.7	30.81	0.99	0.33	2.39	1.09	558	224.27	1	73	4	6	117	64.5	82	169	74	107	112	25.9095	29	0	0	0	0	0	0	0	0	0	0	0	0	0	1	0	0	0	0	0	0	0	0	0	0	0	0
138187	4.92	94.5	6.1	14.1	1.42	0.02	2.18	0.79	264	207.85	1	63	5	5	126	71.5	88	170	45	72	87	15.5709	27	1	1	1	0	0	0	0	1	0	0	0	0	0	0	0	0	0	0	0	0	0	0	0	0	0	0
138188	6.76	90.5	5.49	13.93	1.51	0.01	3.51	1.2	388.7	129.3	2	60	4	6	143.5	85.5	85	156	80	108	133	32.8731	29	1	0	6	1	0	0	0	0	0	0	0	0	0	0	0	0	0	0	0	1	1	0	0	0	0	0
138189	4.82	120.5	5.61	14.91	0.95	0.01	2.57	0.88	351.9	123.13	1	58	2	15	125.5	77.5	60	160	60	80	91	23.4375	30	1	0	4	0	0	0	0	0	0	0	0	0	0	0	0	0	0	0	0	0	0	0	0	0	0	0
138190	4.5	127.4	5.91	26.54	1.15	0.2	1.93	1.52	429.6	299.97	2	76	5	2	132.5	79	81	150	75	76	86	33.3333	27	0	0	4	1	1	0	0	0	1	0	0	0	0	0	0	0	0	0	0	0	0	0	0	0	0	0
138192	6.03	102.5	5.87	22.13	1.02	0.32	3.27	1.88	334.2	135.58	1	78	5	5	121	79	76	155	60	87	96	24.974	30	0	0	1	0	0	0	0	0	0	0	0	0	0	0	0	0	0	0	0	0	0	0	0	0	0	0
138193	7.18	120.9	4.65	19.62	1.66	0.3	3.57	1.61	448.7	173.02	2	73	5	6	132	66.5	82	155	75	114	123	31.2175	30	0	0	1	1	1	0	0	0	0	0	0	0	0	0	0	0	0	0.5	0	0	0	0	0	0	0	0.5
138194	5.34	117.9	5.57	10.43	1.08	1.47	2.81	1.64	543.9	156.97	2	87	5	2	144	74	86	165	75	107	113	27.5482	28	1	1	1	0	0	0	0	0	0	0	0	0	0	0	0	0	0	0.5	0	0	0	0	0	0	0	0
138196	6.42	100.4	5.65	18.14	1.16	0.06	3.13	2.56	435.9	191.08	2	67	4	12	133.5	89.5	72	162	65	92	102	24.7676	24	1	0	0	1	0	0	0	0	0	0	0	0	0	0	0	0	0	0	0	0	0	0	0	0	0	0
138200	7.65	140.9	6.45	18.64	1.25	0.96	4.43	1.39	386.2	157.35	1	74	4	9	174.5	79	79	170	80	95	112	27.6817	27	0	0	5	0	0	0	0	0	0	0	0	0	0	1	0	0	0	0.5	0	0	0	0	0	0	0	0
138201	5.51	87.5	7.36	14.9	1.3	0.09	2.83	1.02	279.2	101.13	2	59	5	3	151.5	88	69	148	70	82	102	31.9576	30	0	0	1	1	0	0	0	0	0	0	0	0	0	0	0	0	0	0	0	0	0	0	0	0	0	0
138205	5.52	78.5	4.05	10.89	1.35	0.02	2.78	0.78	202.1	110.5	2	56	4	9	103	61	55	150	51	78	87	22.6667	30	0	0	2	0	0	0	0	0	0	0	0	0	0	0	0	0	0	0	0	0	0	0	0	0	0	0
138206	5.34	63.3	5.24	7.5	1.37	0.03	3.09	1.21	267.1	148.61	2	67	3	12	130	67	63	149	51	86	94	22.9719	30	1	1	1	1	0	0	0	0	0	0	0	0	0	0	0	0	0	0	0	0	0	0	0	0	0	0
138207	4.58	94.9	6.98	13	1	0.11	2.89	1.23	444.6	124.68	1	72	5	5	134.5	76	76	174	70	92	100	23.1206	27	0	0	0	1	0	0	0	0	1	0	0	0	0	0	0	0	0	0.5	0	0	0	0	0	0	0	0
138223	6.07	83.8	4.57	14.56	1.29	0.03	3.13	1.53	275.9	84.05	2	73	4	6	137	78	58	156	51	80	96	20.9566	30	0	0	0	0	0	0	0	0	0	0	0	0	0	0	0	0	0	0	0	0	0	0	0	0	0	0
138226	5.82	105.9	6.03	12.28	1.04	0.02	3.26	0.68	329.8	65.47	1	70	3	12	113	59	81	167	59	84	87	21.1553	29	1	0	1	0	0	0	1	0	0	0	0	0	1	0	0	0	0	0	0	0	0	0	0	0	0	0
138233	4.3	115.7	6.03	18.83	1.24	0.01	1.94	0.77	489.3	102.43	1	71	4	8	130.5	67.5	66	171	65	87	98	22.2291	30	0	0	1	0	0	0	0	0	1	0	0	0	0	0	0	0	0	0	0	0	0	0	0	0	0	0
138234	5.55	98.2	4.74	13.28	0.9	0.51	2.68	2.63	493.7	125.75	2	70	5	6	144	69	66	161	56	82	95	21.6041	30	0	0	0	1	0	0	0	0	0	0	0	0	0	0	0	0	0	0	0	0	0	0	0	0	0	0
138237	4.57	89.6	5.04	15	0.93	0.01	2.16	1.79	257.4	242.27	2	72	4	12	115.5	64.5	76	158	56	83	94	22.4323	30	0	0	1	1	0	0	0	0	0	0	1	0	0	0	0	0	0	0	0	0	0	0	0	0	0	0
138238	5.85	116	4.55	21.2	1.07	0.03	3.14	1.26	358.4	145.9	1	77	3	12	136.5	72.5	68	170	65	88	93	22.4913	30	1	0	1	0	0	0	0	0	0	1	0	0	0	0	0	0	0	0	0	0	0	0	0	0	0	0
138239	6.22	112.9	7.19	18.98	1.07	0.06	3.14	2.67	328.3	216.65	2	77	6	0	119	63.5	81	148	65	103	113	29.6749	21	0	0	5	0	0	0	0	0	1	0	0	0	0	0	0	0	0	0	1	1	1	1	1	0	0	0
138241	5.78	85.9	5.23	19.26	1.07	0.03	2.7	3.05	332.3	101.86	2	60	3	13	130.5	74.5	86	155	47	78	91	19.563	30	0	0	5	1	0	0	0	0	0	0	0	0	0	0	0	0	0	0	0	0	0	0	0	0	0	0
138242	5.75	75.2	4.41	7.21	0.94	0.05	3.08	1.89	205.4	74.36	2	73	6	0	151	76	79	155	70	110	108	29.1363	26	0	0	2	1	0	0	0	0	0	0	0	0	0	0	0	0	0	0	0	0	0	0	0	0	0	0
138245	5.51	88.1	5.12	16.98	1.14	1.17	2.89	1.32	473.9	196.74	2	70	3	12	143.5	91	83	155	60	85	103	24.974	26	0	0	0	0	0	0	0	0	0	0	0	0	0	0	0	0	0	0	0	0	0	0	0	0	0	0
138249	5.91	113.9	4.62	17.23	1.1	0.01	3.27	1.17	394	80.59	1	72	5	6	135.5	75.5	61	170		98	106		29	0	0	3	0	1	0	0	0	0	0	0	0	0	0	0	0	0	0	0	0	0	0	0.5	0	0	0
138250	5.43	88.4	8.84	7.18	1.08	0.04	2.8	1.41	374.4	109.21	2	74	6	0	129.5	72	72		55	87	100		22	0	0	2	0	0	0	0	0	1	0	0	0	0	0	0	0	0	0	0	0	0	0	0	0	0	0
138266	5.62	90.5	5.37	14.53	1.13	0.1	3.01	1.28	394.9	145.96	2	72	6	0	154.5	83.5	66			105	121		21	0	0	15	0	0	0	0	0	0	0	0	0	0	0	0	0	0	0.5	0	0	0	0	0.5	0	0	0
138268	4.17	106.8	5.32	12.04	0.99	1.64	2.12	0.59	604.6	144.31	1	65	5	6	132	79.5	90	162	75	97	107	28.578	26	1	0	3	1	0	1	1	0	0	0	0	0	0	0	0	0	0	0	1	1	1	1	1	0	0	0
138269	7.63	92.4	5.07	12.14	1.47	0.43	4.06	1.42	308.4	487.88	2	64	5	6	114	60.5	61		60	95	103		29	0	0	2	0	0	0	0	0	0	0	0	0	0	0	0	0	0	1	0	0	0	0	0.5	0	0	0
138270	5.57	87.4	6.07	11.17	1.16	0.01	2.9	1.19	318.6	180.12	2	60	4	9	122.5	62	66	159	52	75	91	20.5688	29	0	0	1	0	0	0	0	0	0	0	0	0	0	0	0	0	0	0	0	0	0	0	0	0	0	0
138271	4.5	141.4	6.47	48.87	0.69	0.04	1.98	3.09	455.4	120.87	1	64	2	16	118.5	73.5	69	168	67	89	100	23.7387	30	0	0	0	0	0	0	0	0	0	0	0	0	0	0	0	0	0	0.5	0	0	0	0	0	0	0	0
138276	5.01	79.5	7.57	11.87	0.91	0.01	2.21	2.96	286.8	180.26	2	57	4	9	93	57.5	65	157	49	80	89	19.8791	24	0	0	10	0	0	0	0	0	1	0	0	0	0	0	1	0	0	0	0	0	0	0	0	0	0	0
138277	6	107.1	14.14	19.54	0.91	0.23	3.23	2.55	341	106.28	1	61	4	9	124.5	89.5	71	176	70	84	90	22.5981	30	1	0	5	1	0	0	0	0	0	0	0	0	0	0	0	0	0	0	0	0	0	0	0	0	0	0
138278	4.79	160.2	5.75	17.65	1.28	0.68	2.26	0.98	354.9	170.47	1	70	2	16	140	79	60	176	96	110	111	30.9917	29	0	0	1	1	1	0	0	0	0	0	1	0	0	0	0	0	0	0	0	0	0	0	0	0	0	0
138279	6.91	82.3	6.31	7.27	1.03	0.01	2.78	5.35	262.7	126.04	2	65	4	9	141	67.5	82	162	50	88	94	19.052	30	0	0	1	0	0	0	0	0	0	0	0	0	0	0	0	0	0	0	0	0	0	0	0	0	0	0
138280	4.37	123.7	5.81	14.41	0.86	0.01	2.19	2.03	421.5	142.75	1	63	2	15	113.5	74	81	169	75	109	109	26.2596	30	1	0	1	1	0	0	0	0	0	0	0	0	0	0	0	0	0	0	0	0	0	0	0	0	0	0
138282	6.51	111.1	4.3	17.36	1.91	0.1	2.6	1.56	414	168.91	2	70	6	0	121	63.5	79	156	50	80	94	20.5457	27	0	0	1	0	0	0	0	0	0	0	0	0	0	0	0	0	0	0.5	0	0	0	0	0	0	0	0
138285	4.94	112	5.51	19.61	1.04	0.01	2.49	1.37	357.3	171.65	1	61	3	9	141	88	72	180	68	85	87	20.9877	28	1	0	3	0	0	0	0	0	0	0	1	0	0	0	0	0	0	0	0	0	0	0	0	0	0	0
138290	3.19	95.5	5.46	12.14	0.75	0.08	1.56	0.75	374.1	143.96	1	63	2	15	121	68.5	85	170	70	94	100	24.2215	30	0	1	0	0	0	0	0	0	0	0	0	0	0	0	0	0	0	0	0	0	0	0	0	0	0	0
138291	6.63	84.4	5.39	7.94	1.28	0.68	3.45	1.94	312.8	175.74	2	60	2	15	124.5	80	69	153	65	92	105	27.7671	30	0	1	1	1	0	0	0	0	0	0	0	0	0	0	0	0	0	0	0	0	0	0	0	0	0	0
138292	6.56	119.3	4.47	12.77	1.2	0.04	3.88	1.02	488.3	122.94	1	59	2	12	117	77	83	170	75	100	110	25.9516	30	0	0	1	0	0	0	0	0	0	0	0	0	0	0	0	0	0	0	0	0	0	0	0	0	0	0
138293	5.72	112	5.17	15.14	0.99	0.01	3.12	1.37	417.2	174.9	2	57	2	12	126.5	75.5	81	160	50	70	90	19.5312	30	0	0	0	0	0	0	0	0	0	0	0	0	0	0	0	0	0	0	0	0	0	0	0	0	0	0
138294	6.52	125.2	5.06	21.13	0.86	0.59	3.85	2.01	640.2	120.92	1	87	2	2	149.5	72.5	65	170	75	103	113	25.9516	30	0	1	1	0	0	0	0	0	0	0	0	0	0	0	0	0	0	0.5	0	0	0	0	0	0	0	0
138295	10.99	91.8	5.77	10.51	1.48	0.01	6.8	1.7	290.3	124.88	2	70	3	12	154	65	61	146	52	86	97	24.3948	29	0	1	1	0	0	0	0	0	0	0	0	0	0	0	0	0	0	0	0	0	0	0	0	0	0	0
138296	7.03	111.7	5	16.8	1.42	0.02	3.73	0.75	440.5	176.04	1	70	3	12	120.5	77	62	160	60	90	95	23.4375	30	0	1	2	0	0	0	0	0	0	0	0	0	0	0	0	0	0	0	0	0	0	0	0	0	0	0
138298	5.19	153.1	7.9	24.67	0.9	0.23	2.85	1.35	499.6	111.65	1	79	5	2	116.5	59	61	170	75	99	101	25.9516	30	0	0	0	1	0	0	0	0	1	0	0	0	0	0	0	0	0	0	0	0	0	0	0	0	0	0
138299	6.89	92.7	4.73	20.01	1.7	0.01	3.22	1.29	233	228.06	2	75	6	0	133	74.5	54	162	51	80	92	19.433	30	0	0	1	1	0	0	0	0	0	0	0	0	0	0	0	0	0	0	0	0	0	0	0	0	0	0
138304	7.31	91.8	5.5	11.06	1	0.01	4.27	1.89	282.8	164.29	2	64	3	12	110	60	65	159	62	95	104	24.5243	30	0	0	1	1	0	0	0	0	0	0	0	0	0	0	0	0	0	0	0	0	0	0	0	0	0	0
138309	7.06	105.3	5.38	13.25	1.62	0.01	3.59	1.43	414.1	123.17	2	58	3	12	135.5	80.5	75	161	62	86	98	23.9188	27	0	0	1	0	0	0	0	0	0	0	0	0	0	1	0	0	0	0.5	0	0	0	0	0	0	0	0
138311	4.57	108.3	4.9	15.93	1.12	0.03	2.24	0.61	201.6	114.31	1	83	2	13	131	74.5	67	166	75	90	104	27.2173	23	0	0	2	0	0	0	0	0	0	0	0	0	0	0	0	0	0	0.5	0	0	0	0	0	0	0	0
138312	4.27	107.4	7.8	12.66	0.93	5.57	2.23	1	164.1	249.94	1	76	4	9	144	67.5	75	170	80	105	110	27.6817	25	0	0	1	0	0	0	0	0	1	0	0	0	0	0	0	0	0	0.5	0	0	0	0	0	0	0	0
138313	4.19	91.5	6.74	12.81	0.92	0.01	2.13	0.69	282.8	187.37	2	80	5	6									26	0	0	2	0	0	0	0	0	0	0	0	0	0	0	0	0	0	0.5	0	0	0	1	0.5	0	0	0
138314	7.19	116.3	5.47	15.07	2.09	0.01	3.26	0.97	419.7	96.38	2	77	6	0	121	63.5	77	160	60	102	112	23.4375	23	0	0	2	0	0	0	0	0	0	0	0	0	0	0	0	0	0	0.5	0	0	0	0	0	0	0	0
138315	7.55	88	6.91	40.6	0.85	0.06	4.38	2.38	383.7	132.41	2	72	4	9	135.5	82.5	63	160	69	96	108	26.9531	30	1	1	1	1	1	0	0	0	0	0	0	0	0	0	0	0	0	0	0	0	0	0	0	0	0	0
138321	5.66	90.2	5.07	19.34	1.37	0.01	2.8	0.74	198.6	151.56	2	57	5	6	124.5	76	69	162	65	82	93	24.7676	30	0	0	0	1	0	0	0	0	0	0	0	0	0	0	0	0	0	0	0	0	0	0	0	0	0	0
138323	5.48	112	5.2	12.56	0.92	0.08	2.93	1.68	317.8	153.68	1	63	3	12	142.5	90	80	170	90	101	117	31.1419	30	0	0	3	0	0	0	0	0	0	0	0	0	1	0	0	0	0	0	0	0	0	0	0	0	0	0
138324	5.85	100.1	5.5	13.79	0.93	0.07	3.1	2.49	356.9	118.35	2	58	4	9	137.5	70	75	167	55	80	91	19.721	30	1	0	1	1	0	0	0	0	0	0	0	0	0	0	0	1	0	0	0	0	0	0	0	0	0	0
138330	6.58	85.6	5.29	12.81	1.51	0.01	3.35	0.75	242.8	203.42	2	64	4	9	101	58	69	156	40	87	96	16.4366	28	0	1	1	0	0	0	0	0	0	1	0	0	0	0	0	0	0	0	0	0	0	0	0	0	0	0
138331	5.88	65.1	5.83	8.42	1.04	0.17	3.98	1.9	219	147.04	2	71	5	6	137	63.5	67	162	77	100	105	29.34	30	1	0	0	1	0	1	0	0	0	1	0	0	0	0	0	0	0	0	0	0	0	0	0	0	0	0
138333	8.39	118.8	5.36	14.76	1.26	0.07	4.96	1.26	422.4	89.25	1	73	3	12	160.5	79	80	165	71	96	104	26.079	30	0	0	1	0	0	0	0	0	0	0	0	0	0	0	0	1	0	0	0	0	0	0	0	0	0	0
138334	6.93	90.9	6.47	8.86	1.09	0.09	3.99	1.79	280.3	188.42	2	63	4	9	138.5	88	72	157	65	89	110	26.3702	30	0	0	1	1	1	0	0	0	0	0	0	0	0	0	0	0	0	0	0	0	0	0	0	0	0	0
138337	4.69	119.1	5.66	19.29	0.84	1.07	2.31	2.53	415.6	193.99	2	70	5	4	152.5	81	78	162	80	101	117	30.4832	28	0	0	1	1	0	0	0	0	0	0	0	0	0	0	0	0	0	0	0	0	0	0	0	0	0	0
138338	6.06	84.7	5.03	12.24	1.05	2.08	3.34	1.28	298.6	125.24	2	64	4	9	125.5	79.5	83	168	80	100	110	28.3447	30	0	0	1	0	0	0	0	0	0	1	0	0	0	0	0	1	0	0	0	0	0	0	0	0	0	0
138341	6.58	109.3	5.02	13.14	1.27	0.12	3.63	1.26	309.4	135.58	2	57	4	9	116.5	58.5	79	165	70	90	101	25.7117	30	0	0	0	0	0	0	0	0	0	0	0	0	0	0	0	0	0	0	0	0	0	0	0	0	0	0
138344	6.16	93.3	6.42	13.5	1.57	1.97	2.97	1.22	382.3	145.4	2	77	6	0	121.5	62.5	78	156	65	97	108	26.7094	26	0	0	1	0	0	0	0	0	0	0	1	0	0	0	0	0	0	0	0	0	0	0	0.5	0	0	0
138347	5.31	88.1	6.97	17.05	0.84	0.31	3.02	1.26	278.5	86.71	1	83	5	4	126	50	83	168	64	97	108	22.6757	28	0	0	1	0	0	0	0	0	1	0	0	0	0	0	0	0	0	0	0	0	0	0	0.5	0	0	0
138352	6.41	86.9	5.28	36.69	1.12	0.01	3.38	2.32	382.1	45.11	2	76	5	3	161.5	81	71	150	50	103	117	22.2222	27	0	0	1	1	0	1	0	0	0	0	1	0	0	0	0	0	0	0	0	0	0	0	0	0	0	0
138360	6.14	80.7	4.8	12.73	0.98	0.6	3.27	3.09	417.8	69.69	2	71	6	0	145	74.5	73	150	70	94	98	31.1111	28	0	0	3	1	0	0	0	0	0	0	1	0	0	0	0	0	0	0.5	1	1	1	1	1	0	0	0
138362	6.47	83.8	4.74	13.16	1.18	0.41	3.66	1.15	299.8	74.18	2	75	6	0	197	68.5	76	155	60	90	104	24.974	24	0	0	1	1	0	0	0	0	0	0	0	0	0	0	0	0	0	0	0	0	0	0	0	0	0	0
138363	5.93	110.2	5.33	28.61	0.75	0.2	3.28	2.98	418.4	213.68	1	64	2	16	166.5	86	90	170	80	114	130	27.6817	28	0	0	1	0	0	0	0	0	0	0	0	0	0	0	0	0	0	0	0	0	0	0	0	0	0	0
138364	10.11	57.7	5.5	16.28	1.09	1.75	6.08	2.55	337.1	195.31	2	62	3	12	160.5	80.5	77	152	60	80	97	25.9695	24	0	0	1	0	0	0	0	0	0	0	0	0	0	0	0	0	0	0	0	0	0	0	0	0	0	0
138367	4.76	130.7	4.68	28.2	0.97	0.02	2.43	1.01	624.3	116.32	1	67	3	12	165	98.5	75	166	65	99	108	23.5883	27	0	0	1	0	0	0	0	0	0	0	0	0	0	0	0	0	0	0	0	0	0	0	0	0	0	0
138368	5.78	99.4	6.14	20	1.42	0.08	2.78	1.16	414.7	127.36	2	66	4	9	164	81.5	74	160	76	111	122	29.6875	30	0	0	1	0	0	0	0	0	0	0	0	0	0	0	0	0	0	0	0	0	0	0	0	0	0	0
138372	7.02	75.2	4.82	12.36	1.64	3.12	3.51	0.82	337.8	529.1	2	59	4	9	129	77.5	74	158	40	68	87	16.0231	30	0	0	1	0	0	0	0	1	0	1	0	0	0	0	0	1	0	0	0	0	0	0	0	0	0	0
138373	5.53	116.6	4.94	20.17	1.18	0.01	2.65	1.77	339.2	234.05	1	63	3	12	210	99	72	165	65	98	104	23.8751	30	0	0	1	1	0	0	0	0	0	0	0	0	0	0	0	0	0	0	0	0	0	0	0	0	0	0
138375	5.68	95.8	6.06	23.26	0.93	1.98	3.04	2.21	301	178.93	2	85	6	0	157.5	84.5	73	155	60	92	100	24.974	23	0	0	3	1	0	0	0	0	0	0	0	0	0	0	0	0	0	0.5	0	0	0	0	0	0	0	0
138378	6.13	77.7	5.74	11.5	1.2	0.18	3.14	1.77	312.1	343.54	2	62	2	16				165	75	98	112	27.5482	30	0	0	1	0	0	0	0	0	0	1	0	0	0	0	0	0	0	0	0	0	0	0	0	0	0	0
138385	6.1	155	5.02	22.81	1.15	0.17	3.3	1.12	513.8	719.98	1	58	4	9	126.5	83.5	70	175	95	112	121	31.0204	30	0	0	1	1	0	0	0	0	0	0	0	0	0	0	0	0	0	0	0	0	0	0	0	0	0	0
138393	4.43	82.4	6.68	10.63	1.16	0.01	2.69	0.84	276.2	135.98	2	70	5	5	139	72	66	155	51	82	90	21.2279	28	0	0	0	1	0	0	0	0	1	0	0	0	0	0	0	0	0	0	0	0	0	0	0.5	0	0	0
138394	4.82	121.4	5.62	22.57	1.43	0.06	2.79	0.63	316.5	133.41	1	77	6		116.5	52.5	58	168	60	86	90	21.2585	28	0	0	0	0	0	0	0	0	0	0	0	0	0	0	0	0	0	0	0	0	0	0	0	0	0	0
138400	5.46	111.7	13.24	10.3	0.86	7.11	3.2	1.23	426.3	75.98	1	73	5	5										0	0		1	0	0	0	0	0	0	0	0	0	0	0	0	0	0	0	0	0	0	0	0	0	0
138401	4.38	94.2	6.2	14.19	1.15	0.03	2.17	0.65	376.6	111.87	2	72	5	5										0	0		1	0	0	0	0	0	0	0	0	0	0	0	0	0	0	0	0	0	0	0	0	0	0
138402	4.9	94.9	4.64	22.86	1.02	0.04	3.27	0.94	305.9	97.14	1	56	2	15	116.5	78	76	183	80	90	101	23.8884	30	0	1	0	0	0	0	0	0	0	0	0	0	0	0	0	0	0	0	0	0	0	0	0	0	0	0
138406	4.73	110.5	8.1	25.71	0.84	0.37	2.62	1.79	410	160.09	1	76	6	0	160.5	73.5	87	168	75	93	89	26.5731	28	0	1	6	1	1	0	0	0	0	0	1	0	0	0	0	0	0	0.5	0	0	0	0	0.5	0	0	0
138410	4.22	72.2	5.01	14.03	1.34	0.03	2.3	0.7	276.7	123.11	2	56	3	12	119	73	60	160	68	76	93	26.5625	30	0	1	1	0	0	0	0	0	0	0	0	0	0	0	0	0	0	0	0	0	0	0	0	0	0	0
138416	6.55	101.3	5.12	13.64	1.16	0.02	3.66	1.2	351.2	133.55	2	57	4	9	124.5	89	94	155	56	82	95	23.3091	30	0	0	13	0	0	0	0	0	0	0	0	0	0	0	0	0	0	0	0	0	0	0	0.5	0	0	0
138419	5.51	101.3	5.29	12.71	1.72	0.01	2.06	1.18	383.7	150.38	2	62	4	9	141	71.5	60	156	43	71	82	17.6693	30	0	0	7	0	0	0	0	0	0	0	0	0	0	0	0	0	0	0	0	0	0	0	0	0	0	0
138420	7.23	93.9	5.33	12.89	1.03	0.07	3.45	4.02	448.2	89.59	2	58	4	9	159	75.5	75	156	65	88	90	26.7094	30	0	1	8	1	0	0	0	0	0	0	0	0	0	0	0	0	0	0	0	0	0	0	0	0	0	0
138429	6.78	76.3	5.49	10.08	1.53	0.09	4.25	2.03	213.7	139.47	2	65	3	11	177	67.5	63	159	69	94	103	27.2932	27	0	0	5	1	1	0	0	0	0	1	1	0	0	0	0	1	0	0	0	0	0	0	0	0	0	0
138430	4.72	75.3	5.23	12.64	1.36	0.01	2.72	0.78	236.9	115.78	1	68	2	15	136	81	72	163	67	85	92	25.2174	30	0	0	10	0	0	0	0	0	0	0	0	0	0	0	0	0	0	0	0	0	0	0	0	0	0	0
138432	4.7	77.6	7.74	8.25	1.14	0.01	2.95	0.98	300.1	174.52	1	71	2	15	156	82	67	161	65	92	102	25.0762	30	0	0	4	1	0	0	0	0	1	0	0	0	0	0	0	0	0	0.5	0	0	0	0	0	0	0	0
138433	7.39	85.9	5.72	10.24	1.41	0.14	4.04	0.81	289.2	81.46	2	68	4	9	131.5	73.5	68	150	70	102	105	31.1111	30	1	0	5	0	0	0	0	0	0	0	0	0	0	0	0	0	0	0	0	0	0	0	0.5	0	0	0
138434	4.19	115.3	6.04	22.07	1.21	0.19	1.79	1.39	489.6	292.69	2	78	6	0	125	79	83	151	70	96	106	30.7004	15	1	1	7	1	0	0	0	0	0	0	0	0	0	0	0	0	0	0	1	1	1	1	0.5	0	0	0
138435	5.6	97.2	4.5	19.99	1.11	0.04	2.84	1.61	361.6	253.88	2	87	5	5	173	65	62	151	41	74	87	17.9817	11	1	0	14	1	0	0	0	0	0	1	1	0	0	0	0	1	0	0.5	0	1	1	1	0.5	0	0	1
138436	6.17	132.9	5.23	19.14	0.94	0.01	3.41	1.94	497.4	280.47	1	74	3	13	135.5	81.5	89	177	82	117	118	26.1738	28	0	1	2	0	0	0	0	0	0	0	0	0	0	0	0	0	0	0.5	0	0	0	0	0	0	0	0
138437	7.37	76.4	8.26	12.24	1.45	0.05	3.97	1.47	262	101.72	2	73	4	9	121.5	52	70	160	56	93	108	21.875	29	0	0	1	0	0	0	0	0	1	0	0	0	0	0	0	0	1	0	0	0	0	0	0	0	0	0
138448	6.05	77.6	5.73	6.24	1.15	0.01	3.96	1.85	275.4	90.98	2	66	3	12	121	89.5	64			76	86		30	0	0	1	0	0	0	0	0	0	0	0	0	0	0	0	0	0	0	0	0	0	0	0	0	0	0
138449	4.86	98.2	4.86	37.01	0.97	0.02	2.59	2.64	373.2	133.98	1	69	2	16	120	78.5	68			90	108		30	0	0	0	0	0	0	0	0	0	0	0	0	0	0	0	0	0	0	0	0	0	0	0	0	0	0
138453	5.59	104	7.89	10.62	0.98	0.01	2.97	1.27	435.1	272.78	2	71	5	6	135.5	67	77	158	61	96	96	24.4352	26	0	1	2	1	0	0	0	0	1	0	0	0	0	0	0	0	0	0	0	0	0	0	0	0	0	0
138465	5.77	116.6	5.78	18.24	1.05	0.02	3.25	1.07	259.5	105.6	1	75	5	6	146	79	88	175	90	95	100	29.3878	26	0	1	6	0	0	0	0	0	0	1	0	0	0	0	0	0	0	0	0	0	0	0	0	0	0	0
138469	6.34	103.7	6.74	11.34	0.98	0.4	3.7	1.36	461.9	227.8	1	63	3	12	137.5	77.5	82	173	72	94	94	24.0569	29	0	0	13	1	0	0	0	0	1	0	0	0	0	1	0	0	0	0	0	0	0	0	0	0	0	0
138470	6.54	105.9	4.9	10.24	1.32	0.13	3.56	1.17	316.7	67.22	2	67	4	9	121	74	75	162	71	78	83	27.0538	30	0	0	5	1	1	0	1	0	0	0	0	0	0	0	0	0	0	0	0	0	0	0	0	0	0	0
138471	6.06	100.4	4.98	17.18	1.02	0.01	3.36	1.22	448.2	131.08	1	57	4	9	130	79.5	84	176	65	84	90	20.984	30	0	1	3	0	0	0	0	0	0	0	0	0	0	0	0	0	0	0	0	0	0	0	0	0	0	0
138472	6.88	86.6	5.93	12.88	1.09	0.01	3.96	1.05	278.4	184.79	2	78	4	9	82.5	55.5	68	166	58	82	90	21.048	30	0	0	6	0	0	0	0	0	0	0	0	0	0	0	0	1	0	0	0	0	0	0	0	0	0	0
138479	7.27	104	14.97	10.71	1.26	1.07	4.01	1.94	295.8	66.26	2	69	6	0	195	84.5	75	156	70	109	110	28.764	26	1	0	1	1	0	0	0	0	0	0	0	0	0	0	0	0	0	0	0	0	0	0	0.5	0	0	0
138484	5.79	110.5	7.05	13.42	1.18	0.16	3.56	2.49	452.5	73.79	1	61	4	9	130.5	82.5	83	174	75	93	101	24.7721	29	0	0	3	0	0	0	0	0	1	0	0	0	0	0	0	0	0	0	0	0	0	0	0	0	0	0
138489	5.56	93	5.05	21.82	1.35	0.02	2.66	0.96	533.3	207.42	1	75	5	5	106.5	66.5	73	172	69	87	97	23.3234	25	1	1	6	1	0	0	0	0	0	0	0	0	0	1	0	0	0	0	0	0	0	0	0	0.5	0	0
138490	7.24	104	6.36	13.79	1.47	0.01	3.75	1.92	526.6	126.14	2	73	6	0	131.5	71.5	70	156	72	96	106	29.5858	27	0	0	3	1	0	1	0	0	1	0	0	0	0	0	0	0	0	0	0	0	0	0	0	0	0	0
138491	4.23	115.6	5.13	48.02	1.03	0.03	1.99	0.93	388.1	121.8	1	61	3	12	101	58.5	58	170	74	86	93	25.6055	30	1	0	1	0	0	0	0	0	0	0	0	0	0	0	0	0	0	0	0	0	0	0	0	0	0	0
138492	5.17	121.2	5.24	13.24	1.29	0.02	2.53	1.28	337.4	255.64	1	78	2	16	102	56.5	78	172	45	79	86	15.2109	27	0	1	3	0	0	1	0	1	0	0	1	0	0	0	0	0	0	0.5	0	0	0	0	0.5	0	0	0
138498	6.6	120.9	4.93	100.65	1.23	0.01	3.64	1.09	302.4	272.8	1	67	3	12	143.5	90	66	170	68	96	100	23.5294	29	0	1	3	0	0	0	0	0	0	0	1	0	1	0	0	0	0	0	0	0	0	0	0	0	0	0
138500	4.88	116	5.44	36.04	0.88	0.07	2.51	1.36	550.9	143.72	1	62	4	9	114	79.5	94	167	75	94	100	26.8923	30	0	0	4	0	0	0	0	0	0	0	0	0	0	0	0	0	0	0	0	0	0	0	0	0	0	0
138501	5.19	86.6	6.65	13.49	1.4	0.03	2.39	1.1	245.3	231.53	2	59	4	9	97	58	63	155	56	85	92	23.3091	30	0	0	8	0	0	0	0	0	0	0	1	0	0	0	0	1	0	0	0	0	0	0	0	0	0	0
138502	7.57	134.1	5.45	18.54	1.39	0.33	4.11	2.3	394	197.79	1	75	4	9	137.5	73	81	170	71	95	101	24.5675	26	0	1	4	0	0	0	0	0	0	0	0	0	0	0	0	0	0	0.5	0	0	0	0	0	0	0	0
138509	5.83	98.2	9.05	21.15	1.07	0.03	3.68	2.16	398.9	127.35	1	69	3	12	161	77.5	74	175	60	94	102	19.5918	28	0	1	0	1	0	0	0	0	0	0	0	0	0	0	0	1	0	0	0	0	0	0	0	0	0	0
138510	4.46	62	6.07	13.18	1.23	0.05	2.31	1.83	265.3	164.49	2	62	4	9	119.5	69.5	79	152	61	102	109	26.4024	30	0	1	0	1	0	0	0	0	1	0	1	0	0	0	0	0	0	0	0	0	0	0	0	0	0	0
138518	5.15	120	5.26	17.85	0.9	1.45	2.69	1.69	397.3	241.44	2	69	4	9	147	85.5	80	160	72	101	105	28.125	29	0	0	1	1	0	0	0	0	0	0	0	0	0	0	0	0	0	0	0	0	0	0	0	0	0	0
138525	5.37	116.2	5.77	15.76	1.08	0.05	2.96	0.64	275.4	186.35	1	78	5	2	134.5	72.5	95	165	60	85	90	22.0386	25	0	1	8	0	0	0	0	0	1	0	1	0	0	0	0	0	0	0	1	1	1	1	1	1	1	1
138526	4.92	73.6	4.86	14.04	1.33	1.66	2.17	1.58	264.8	159.16	2	60	3	15	139	79.5	68	164	85	112	121	31.6032	27	1	0	5	1	0	0	0	0	0	0	0	0	0	0	0	0	0	0	1	1	1	1	1	0	0	0
138527	5.43	119.4	5.39	17.48	1.13	0.03	2.77	1.2	392	275.16	1	58	4	9	133.5	91.5	86	176	83	99	106	26.7949	29	0	0	3	0	0	0	0	0	0	0	0	0	0	0	0	0	0	0	0	0	0	0	0	0	0	0
138528	5.64	90.9	4.98	16.53	1.19	0.04	2.88	1.34	341.2	224.16	2	59	4	9	109.5	66	68	158	59	89	95	23.634	30	0	0	3	0	0	0	0	0	0	0	0	0	0	0	0	0	0	0	0	0	0	0	0	0	0	0
138540	7.45	93.3	5.13	13.86	1.32	0.01	4.08	1.54	349.8	184.2	2	71	6	0	155.5	62	57	140	49	88	97	25	27	0	0	3	1	0	0	0	0	0	0	0	0	0	0	0	0	0	0	0	0	0	0	0	0	0	0
138544	5.31	101	6.44	9.55	1.25	0.17	2.25	2.82	314.9	111.87	2	58	4	9	145.5	86	68	162	57	93	101	21.7193	30	1	1	6	0	0	0	0	0	0	0	0	0	0	0	0	0	0	0	0	0	0	0	0	0	0	0
138545	4.99	123.7	6.21	66.57	1.06	0.01	2.5	1.54	355.8	161.95	1	71	4	9	181	100.5	68	171	59	81	89	20.1771	30	1	1	29	0	0	0	0	0	0	0	0	0	0	0	0	0	0	0	0	0	0	0	0	0	0	0
138548	8.38	158.3	16.18	13.34	1	0.38	3.23	7.35	380.9	168.7	2	78	4	9	181	91	92	158	50	90	101	20.0288	30	0	1	1	1	1	0	0	0	1	0	0	0	0	0	0	0	0	0	0	0	0	0	0	0	0	0
138549	4.8	104.9	5.07	19.9	0.89	0.37	3.14	1.32	396.9	137.13	1	83	5	3	142	72.5	73	170	60	100	103	20.7612	30	1	1	21	0	0	0	0	0	0	0	0	0	0	0	0	0	0	0	0	0	0	0	0	0	0	0
138551	6.19	88.3	5.37	10.13	1.15	0.42	3.44	1.08	434.4	128.18	2	57	4	9	151	91	68	162	45	88	92	17.1468	30	1	1	18	1	0	0	0	0	0	0	0	0	0	0	0	0	0	0	0	0	0	0	0	0	0	0
138552	6.54	114.1	5.21	16.53	1.08	0.06	3.47	1.61	484.3	146.86	1	58	3	12	151	70	68	178	80	123	110	25.2493	30	1	1	18	0	1	0	0	0	0	0	0	0	0	0	0	0	0	0.5	0	0	0	0	0	0	0	0
138555	4.84	97.3	4.9	14.96	0.88	0.02	2.76	0.8	373.5	211.93	1	64	3	8	111.5	67	71	174	70	91	100	23.1206	29	0	0	10	0	0	0	0	0	0	0	0	0	0	0	0	0	0	0	0	0	0	0	0	0	0	0
138556	6.14	83.8	6.34	16.42	0.85	0.01	2.13	6.28	504.2	167.15	2	62	4	9	130.5	69	74	158	52	97	90	20.83	30	0	1	6	1	0	0	0	0	1	0	0	0	0	0	0	0	0	0	0	0	0	0	0	0	0	0
138565	6.8	119	4.93	22.43	1.49	1.13	3.42	1.27	401.3	303.76	2	82	6	0	127	61.5	56	155	60	90	96	24.974		0	0		1	0	0	0	0	1	0	0	0	0	0	0	0	0	0	0	0	0	0	0	1	1	1
138571	6.65	100.7	5.3	13.7	1.29	0.01	3.55	1.82	406.6	138.87	2	75	5	4	173	91	89	152	55	110	97	23.8054	24	0	0	11	1	0	0	0	0	0	0	0	0	0	0	0	0	0	0	0	0	0	0	0	0	0	0
138576	6.2	129.7	5.39	16.39	1.34	0.03	3.31	1.24	390.3	140.64	2	77	6	0	139.5	74.5	68	157	65	102	113	26.3702	24	0	0	4	1	1	0	0	0	0	1	0	0	0	0	0	0	0	0	0	0	0	0	0	0	0	0
138577	6.82	98.8	9.4	14.57	1.41	0.2	3.66	1.64	383.2	65.94	1	62	5	5	170.5	81.5	74	159	65	101	99	25.711	28	0	0	6	1	0	0	0	0	0	1	0	0	0	0	0	0	0	0	0	0	0	0	0	0	0	0
138584	5.17	102.5	5.68	16.05	1.34	1.8	2.38	0.99	299.4	117.08	1	66	3	15	125.5	73.5	74	160	60	96	102	23.4375	28	0	1	0	0	0	0	1	0	0	0	0	0	0	0	0	0	0	0	0	0	0	0	0	0	0	0
138589	7.14	89	5.38	15.89	1	0.06	3.94	3.19	351	193.46	2	61	4	9	103	70	90	157	72	93	101	29.2101	30	1	1	29	1	1	0	1	0	0	0	0	0	0	0	0	0	0	0.5	0	0	0	0	0	0	0	0
138590	7.47	142.7	4.72	34.82	1.63	0.02	4.01	1.06	599.1	721.92	1	77	5	5	161	79.5	76	172	80	121	120	27.0416	30	0	1	29	1	1	0	0	0	0	0	0	0	0	0	0	0	0	0.5	0	0	0	0	0	0	0	0
138591	5.66	104	5.11	19.78	0.85	0.07	2.9	3.11	484.1	219.38	2	73	5	5	140	81.5	83	162	55	97	107	20.9572	28	0	1	29	0	0	0	0	0	0	1	0	0	0	0	0	0	0	0	0	0	0	0	0	0	0	0
138596	5.5	99.8	7.09	17.09	0.9	0.36	3.12	1.37	399.2	223.46	2	59	4	9	102	71	68	165	85	125	120	31.2213	30	0	1	29	1	0	0	0	0	0	0	0	0	0	0	0	0	0	0.5	0	0	0	0	0.5	0	0	0
138597	6.67	123.4	7.27	39.43	0.41	0.17	1.95	10.58	455.9	123.45	1	61	4	9	120	75	72	175	88	130	125	28.7347	30	1	1	29	1	0	0	0	0	0	0	0	0	0	0	0	0	0	0.5	0	0	0	0	0	0	0	0
138601	6.15	98.2	4.76	17.41	0.83	2.38	3.58	1.88	298.1	868.44	2	81	5	5	134.5	72	81	160	55	92	101	21.4844	30	1	1	29	0	0	0	0	0	0	0	0	0	0	0	0	0	0	0.5	0	0	0	0	0	0	0	0
138609	4.47	99.8	7.81	16.08	1.22	0.01	1.85	1.24	352.8	686.96	1	73	4	9	104	61	69	170	62	79	94	21.4533	30	0	1	4	0	0	0	0	0	1	0	0	0	0	1	0	1	1	0	0	0	0	0	0	0	0	0
138613	3.65	91.5	5.56	13.93	1.28	1.38	1.28	0.63	402.4	198.17	2	62	5	6	139	79.5	72	165	90	122	119	33.0579	29	1	1	11	0	0	0	0	0	0	0	0	0	0	0	0	0	0	0	0	1	1	1	0.5	0	0	0
138615	4.58	106.5	5.07	16.44	1.29	0.11	2.05	1	395.7	138.87	2	88	6	0	186	84	73	155		90	87		18	1	1	2	1	0	0	0	0	0	0	0	0	0	0	0	1	0	0	0	0	0	0	0	0	0	0
138617	4.62	134.6	6.23	31.1	0.67	0.02	2.41	1.97	402.5	98.4	1	62	3	12	119	73	88	168	79	99	104	27.9904	29	0	1	9	0	0	0	0	0	0	1	1	0	0	0	0	0	0	0	0	0	0	0	0	0	0	0
138618	4.73	49.6	4.77	4.43	1.05	0.11	2.77	3.02	280.3	104.43	2	58	4	9	140.5	97	85	153	54	91	97	23.0681	30	0	1	0	0	0	0	0	0	0	0	0	0	0	0	0	0	0	0	0	0	0	0	0	0	0	0
138623	8.56	93	4.97	19.25	1.56	0.36	4.42	1.86	274.3	100.67	2	74	5	6	158	82.5	81	162	65	97	106	24.7676	27	0	1	7	0	0	0	0	0	0	0	0	0	0	0	0	0	0	0	0	0	0	0	0	0	0	0
138626	4.68	84.1	5.14	12.01	1.27	0.07	2.04	1.28	363	70.53	2	71	2	15	122	69.5	75	163	54	97	93	20.3244	29	0	1	2	1	0	0	0	0	1	0	0	0	0	0	0	0	0	0	0	0	0	0	0	0	0	0
138627	4.05	117.5	5.73	14.84	1.03	0.02	1.8	1.1	371.5	93.87	1	77	2	15	106.5	59	64	170	84	97	100	29.0657	26	0	1	2	1	0	1	0	0	1	0	1	0	0	0	0	0	0	0	1	1	1	1	1	0	0	0
138631	7.61	59.9	4.4	7.06	1.57	0.02	3.96	1.51	341.5	467.23	2	57	4	9	137	78	66	165	45	98	101	16.5289	30	1	1	15	0	0	0	0	0	0	0	0	0	0	0	0	0	0	0	0	0	0	0	0	0	0	0
138632	6.97	107.4	5.51	12.72	0.93	0.02	4.13	2	461	111.6	1	64	5	6	147.5	81	68	175	70	89	99	22.8571	30	1	1	29	0	1	0	1	0	0	0	0	0	0	0	0	0	0	0	0	0	0	0	0	0	0	0
138634	6.24	107.7	6.09	27.64	1.01	0.73	3.37	2.28	378.4	403.54	2	80	5	3	181	73	49	155	69	96	101	28.7201	28	1	1	29	0	0	0	0	0	0	0	0	0	0	0	0	0	0	0	0	0	0	0	0	0	0	0
138638	5.39	113.9	4.37	19.41	1.11	0.01	2.71	1.06	339.1	108.95	1	57	4	9	154.5	80	68	176	80	110	120	25.8264	30	1	1	29	1	0	0	0	0	0	0	0	0	0	0	0	0	0	0	0	0	0	0	0	0	0	0
138645	4.96	100.4	6.51	16.27	0.8	0.06	2.09	3.79	339.6	95.17	1	63	4	9	121	76	75	170	75	100	102	25.9516	30	0	0	1	1	0	0	0	0	0	0	0	0	0	0	0	0	0	0	0	0	0	0	0	0	0	0
138646	5.23	96.7	5.51	13.71	1.04	0.38	2.38	1.87	318.2	157.01	2	61	4	9	136.5	77.5	66	160	60	85	94	23.4375	29	0	0	7	1	0	0	0	0	0	1	0	0	0	0	0	0	0	0	0	0	0	0	0	0	0	0
138650	6.36	110.5	5.35	198.32	0.96	0.09	3.5	2.67	327.3	136.46	1	57	2	15	173.5	95	74	169	77	95	101	26.9598	30	0	0	2	0	0	0	0	0	0	0	0	0	0	0	1	0	0	0	0	0	0	0	0	0	0	0
138654	6.19	90.2	6.94	10.92	1.01	0.7	3.09	3.44	250.8	159.06	2	62	4	9	160.5	85.5	68	155	70	115	121	29.1363	28	0	1	2	1	0	0	0	0	0	0	0	0	0	0	0	1	0	0	0	0	0	0	0	0	0	0
138655	5.74	107.7	4.99	16.25	1.3	0.02	2.9	0.87	223.6	162.53	1	63	2	15	133	73.5	84	170	49	78	85	16.955	30	0	0	3	0	0	0	0	1	0	0	0	0	0	0	0	0	0	0.5	0	0	0	0	0	0	0	0
138661	7.72	94.1	5.42	9.49	1.47	0.01	4.33	1.01	383.5	103.55	1	67	4	9	136.5	66.5	63	173	77	96	102	25.7276	30	0	1	7	0	0	0	0	0	0	0	0	0	0	0	0	0	0	0	0	0	0	0	0	0	0	0
138662	6.95	108	5.49	11.47	1.16	0.46	3.9	1.78	366.4	111.53	2	59	3	12	136	83.5	78	162	71	91	103	27.0538	28	0	0	4	1	0	0	0	0	0	1	1	0	0	0	0	0	0	0	0	0	0	0	0	0	0	0
138666	4.96	97.9	4.77	15.84	0.9	0.07	2.51	2.68	399.7	106.94	1	58	4	9	130	82	89	164	70	93	103	26.0262	30	0	0	6	0	0	0	0	0	0	0	0	0	0	0	0	0	0	0	0	0	0	0	0	0	0	0
138670	4.12	109.6	5.28	17.37	0.7	0.03	1.92	2.14	450.8	103.75	1	62	4	9	145.5	80	54	170	73	95	102	25.2595	30	0	0	1	1	0	0	0	0	0	0	0	0	0	0	0	0	0	0	0	0	0	0	0	0	0	0
138671	5.63	139.3	5.43	26.48	0.98	0.62	3.14	1.13	518.5	244.9	1	77	6	0	184.5	81	68	165	70	105	107	25.7117	24	1	0	3	1	0	0	0	0	0	0	0	0	0	0	0	0	0	0	0	0	0	0	0	0	0	0
138672	6.65	93	4.84	21.46	0.99	0.01	3.81	1.36	333.4	209.2	2	76	6	0	116	69	73	164	45	89	90	16.7311	18	0	0	2	0	0	0	0	0	0	0	0	0	0	0	0	0	1	0.5	0	0	0	0	0	0	0	0
138674	5.11	124.8	5.79	39.54	1.14	0.21	2.69	1	380.1	206.37	1	74	5	2	136	81	69	178	60	74	89	18.937	30	0	0	8	0	0	0	0	0	0	0	0	0	0	0	0	0	0	0	0	0	0	0	0	0	0	0
138676	5.3	88.4	5.17	14.57	0.97	0.2	2.77	2.14	417.6	147.11	2	58	4	9	110.5	81.5	80	159	70	110	113	27.6888	30	0	0	1	0	0	0	0	0	0	0	0	0	0	0	0	0	0	0	0	0	0	0	0	0	0	0
138677	7.22	103.1	6.15	10.33	0.89	0.3	1.76	8.51	464	108.43	1	63	3	12	146	84	85	170	75	106	102	25.9516	30	0	0	2	1	0	0	0	0	0	0	0	0	0	0	0	0	0	0	0	0	0	0	0	1	0	0
138681	5.43	87.5	5.61	11.94	1.3	0.01	1.8	1.54	399.4	260.6	2	70	2	16	121	81	70	166	70	95	96	25.4028	28	0	0	9	0	0	0	0	0	1	0	0	0	0	0	1	0	0	0	0	0	0	0	0	0	0	0
138684	7.56	107.1	8.3	11.17	1.35	0.01	4.3	0.97	305.2	125.24	2	76	6	0	195	96	67	158	58	97	92	23.2335	18	0	0	6	1	0	0	0	0	1	0	1	0	0	0	1	0	1	0	0	0	0	0	0	0	0	0
138685	5.63	79.8	13.32	7.73	0.77	0.26	2.99	2.78	338	67.22	2	56	4	9	136.5	80.5	73	162	70	93	107	26.6728	30	0	0	0	0	0	0	0	0	1	0	0	0	0	0	0	0	0	0	0	0	0	0	0	0	0	0
138686	5.19	78	4.9	7.67	1.3	0.87	2.48	1.21	246.4	95.38	2	55	4	9	121	89.5	89	157	65	91	102	26.3702	30	1	0	6	0	0	0	0	0	0	0	0	0	0	0	0	0	0	0	0	0	0	0	0	0	0	0
138688	6.38	92.1	5.59	17.35	1.06	0.29	3.48	2.07	348.6	282.38	2	72	4	9	134.5	81	85	155	70	100	108	29.1363	28	0	0	2	1	0	0	0	0	0	0	0	0	0	0	0	0	0	0	0	0	0	0	0	0	0	0
138689	6	139.9	4.83	16.61	1.21	0.01	3.25	1.23	544.6	200.8	1	67	3	12	115	78.5	72	170	75	90	96	25.9516	27	0	1	1	0	0	0	0	0	0	0	0	0	0	0	0	0	0	0	0	0	0	0	0	0	0	0
138690	5.15	85	5.17	19.17	0.95	1.37	2.79	1.4	301.3	217.49	2	60	4	9	136	76	68	159	79	99	114	31.2488	30	0	1	1	1	0	1	0	0	0	0	0	0	0	0	0	0	0	0	0	0	0	0	0	0	0	0
138701	4.88	97.3	5.76	15.14	1.08	0.23	2.47	1.1	348.3	118.16	2	70	5	6	150	78	83	160	55	93	102	21.4844	24	0	1	2	1	0	0	1	0	0	0	1	0	0	0	0	0	0	0	0	0	0	0	0	0	0	0
138704	4.63	123.4	5.15	21.67	1.03	0.01	2.3	1.29	454.4	253.42	2	75	3	10	118.5	57.5	62	153	64	105	111	27.3399	29	0	1	2	1	1	0	0	0	0	1	1	0	0	0	0	1	0	0	0	0	0	0	0	0	0	0
138706	6.76	93.6	5.91	10.58	1.32	0.07	3.1	3.46	435.8	68.26	2	64	3	10				156	63			25.8876		0	1	7	0	0	0	0	0	0	0	0	0	0	0	0	0	0	0	0	0	0	0	0	0	0	0
138707	5.03	123.7	10.45	9.47	1.02	0.02	2.69	0.71	319.6	112.62	1	71	3	10				170	72			24.9135		0	0	6	1	0	0	0	0	0	0	0	0	0	0	0	0	0	0	0	0	0	0	0	0	0	0
138712	7.17	92.4	5.11	8.21	1.33	0.04	4.02	1.89	357.4	287.3	2	66	2	12	136.5	74	78	158	62	83	92	24.8358	29	1	1	10	0	0	0	0	0	0	0	0	0	0	0	0	0	0	0	0	0	0	0	0	0	0	0
138716	4.94	110.5	4.88	16.78	0.99	0.23	2.37	2.38	383	175.66	1	66	2	12	137	71.5	66	169	75	104	108	26.2596	26	1	1	3	1	1	0	0	0	0	0	0	0	0	0	0	0	0	0	0	0	0	1	0	0	0	0
138717	4.07	112	5.92	17.64	0.84	0.03	2.09	0.52	355.2	217.02	2	67	3	12	140.5	84	74	158	53	91	97	21.2306	29	0	1	5	1	0	0	0	0	0	0	0	0	0	0	0	0	0	0	0	0	0	0	0	0	0	0
138728	6.99	87.2	5.41	7.92	1.35	0.11	3.79	1.11	335.9	63.45	2	60	4	8	94.5	56	78	160	60	89	102	23.4375	30	0	0	0	0	0	0	0	0	0	0	0	0	0	0	0	0	0	0	0	0	0	0	0	0	0	0
138735	6.16	126.7	5.68	20.91	1.22	0.02	3.22	1.11	325.4	217.02	1	78	3	3	160.5	71.5	80	176	80	97	106	25.8264	27	0	1	2	1	0	0	0	0	0	0	0	0	0	0	1	0	0	0	0	0	0	1	0.5	0.5	0	0
138750	5.71	124.9	5.38	17.47	1.03	0.12	3.03	1.75	473	127.08	1	66	2	15	131.5	70	68	170	78	91	96	26.9896	30	0	0	2	0	0	0	0	0	0	0	1	0	0	0	0	0	0	0	0	0	0	0	0	0	0	0
138757	6.22	104.4	5.29	41.44	1.13	0.01	3.5	1.16	375.5	148.77	1	68	3	12	117.5	74.5	66	172	64	95	98	21.6333	30	0	0	2	1	0	0	0	0	0	0	1	0	0	0	0	0	0	0	0	0	0	0	0	0	0	0
138758	7.43	105.9	5.67	21.32	1.13	0.04	4.08	1.88	298.5	194.41	2	67	3	12	126.5	71	60	155	50	98	102	20.8117	30	0	0	2	0	0	0	0	0	0	0	0	0	0	0	0	0	0	0	0	0	0	0	0	0	0	0
138763	6.91	117.5	5.04	15	1.04	0.08	3.36	2.4	385.8	155.1	1	73	5	1	140	95.5	108	174	73	102	110	24.1115	30	0	1	2	0	0	0	0	0	0	0	0	0	0	0	0	0	0	0	0	0	0	1	0	0	0	0
138764	5.77	137.2	5.69	12.54	1.28	0.06	2.8	2.1	508.8	82.45	2	73	6	0	124.5	82	89	160	62	101	104	24.2187	30	0	1	1	0	1	0	0	0	0	0	0	0	0	0	0	0	0	0	0	0	0	1	0	0	0	0
138767	7.09	133.2	5.01	18.24	1.63	0.28	3.6	1.23	416.6	92.98	1	72	2	17	116	66	76	171	58	93	98	19.8352	30	0	0	0	0	0	0	0	0	0	0	1	0	0	0	0	0	0	0	0	0	0	1	0	0	0	0
138768	6.75	101	7.48	18.99	1.5	0.02	3.34	1.5	268.1	131.08	2	63	3	13	130.5	71.5	67	165	63	94	97	23.1405	30	0	0	0	1	0	0	0	0	1	0	0	0	0	0	0	0	0	0	0	0	0	1	0	0	0	0
138770	3.99	113.3	5	17.86	1.31	0.01	1.61	0.56	411.1	114.67	1	67	2	16	142	76	58	172	55	69	90	18.5911	30	0	0	5	0	0	0	0	0	0	0	0	0	0	0	0	0	0	0	0	0	0	0	0	0	0	0
138771	5.69	118.8	5.51	27.68	1.25	0.86	2.95	1.37	431.4	202.64	2	69	2	16	132.5	72.5	70	160	52	95	100	20.3125	30	0	0	5	1	1	0	0	0	0	0	0	0	0	0	0	0	0	0	0	0	0	0	0	0	0	0
138780	3.94	103.1	5.09	19.4	1.14	2.25	1.79	0.7	385.1	463.57	1	72	2	15	125	69	74	175	51	72	85	16.6531	29	0	0	7	0	0	0	0	0	0	1	1	0	0	0	0	0	0	0	0	0	0	0	0	0	0	0
138782	5.87	99.1	5.02	17.7	1.21	0.02	3.16	0.94	365.6	124.37	1	68	2	12	122.5	70.5	82	171	65	83	96	22.2291	30	0	1	2	0	0	0	0	0	0	0	0	0	0	0	0	0	0	0.5	0	0	1	1	0	0	0	0
138783	5.37	106.5	9.44	17.74	1.21	0.79	2.86	1.11	294.5	553.61	2	65	3	9	173.5	82	71	160	95	112	132	37.1094	28	0	1	3	1	0	0	0	0	1	1	0	0	0	0	0	0	0	0.5	0	0	0	0	0	0	0	0
138784	5.47	112.9	5.29	35.64	1.04	0.11	3.08	1.29	291.6	140.86	1	64	4	9	132.5	88	90	170	72	90	103	24.9135	30	1	0	1	1	0	0	0	0	0	0	0	0	0	0	0	0	0	0	0	0	0	0	0	0	0	0
138800	6.28	77.7	4.75	15.38	1.31	0.82	3.37	1.46	279.2	116.81	2	72	6	0	108	56.5	78	150	65	96	107	28.8889	21	0	0	10	0	1	0	1	0	0	0	1	0	0	0	0	0	0	0	1	1	1	1	1	0	0	0
138808	6.86	94.8	7.07	47.8	0.91	0.01	3.74	3.14	450.7	105.54	2	77	6	0	150	82	81	152	55	89	95	23.8054	21	0	0	10	1	0	0	0	0	1	0	1	0	0	0	0	0	0	0	0	0	1	0	0	0	0	0
138813	3.76	125.5	5.45	23.27	0.68	0.16	1.76	2.34	517.5	108.43	2	77	5	3	109.5	67	83	155	54	85	92	22.4766	28	0	0	8	1	0	0	0	0	0	0	0	0	0	0	1	0	0	0	0	0	0	0	0	0	0	0
138815	6.51	88.1	4.92	25.83	1.25	0.01	3.44	1.25	152	296.11	2	61	2	16	132	83	68	160	50	80	88	19.5312	30	0	1	3	1	0	0	0	0	0	0	0	0	0	0	0	0	0	0	0	0	0	0	0	0	0	0
138826	7.01	144.9	10.4	18.59	1.17	0.02	3.96	0.86	391.5	257.36	1	68	3	12	122.5	80	68	176	75	96	102	24.2123	26	0	0	2	1	0	0	0	0	1	0	0	0	0	0	0	0	0	0	0	0	0	0	0	0	0	0
138831	6.12	76.8	5.41	14.25	1.13	0.29	3.38	3.31	360.3	116.77	2	72	3	12	118	67.5	64	160	66	96	106	25.7812	30	0	0	7	1	0	0	0	0	0	1	1	0	0	0	0	0	0	0	0	0	0	0	0	0	0	0
138832	4.65	98.5	5.28	13.53	1.27	0.08	2.8	1.26	428.6	130.9	2	70	2	16	129	78	70	150	63	89	92	28	30	0	0	2	1	0	0	0	0	0	0	0	0	0	0	0	0	0	0	0	0	0	0	0	0	0	0
138835	5.81	92.1	5	16.3	1.11	0.23	3.19	1.36	257.2	206.41	1	72	5	5	156	88	70	167	65	96	109	23.3067	27	0	1	3	0	0	0	0	0	0	0	0	0	0	0	0	0	0	0.5	0	0	0	0	0	0	0	0
138837	4.57	65.5	6.99	14.49	1.42	0.01	2.5	0.76	298.2	146.73	1	70	2	15	121.5	54.5	59	172	65	84	96	21.9713	30	0	0	5	0	0	0	1	0	1	0	0	0	0	0	0	0	0	0	0	0	0	0	0	0	0	0
138838	6.38	44.1	5.5	10.66	1.48	0.33	4.02	1.24	253.2	205.39	2	71	2	15	149.5	87.5	79	160	64	86	107	25	30	0	1	4	1	0	0	0	0	0	0	1	0	0	0	0	0	0	0	0	0	0	0	0	0	0	0
[truncated: 32 more columns]
